# Supplementary material for: Genome-Wide Identification and Characterization of MYB Transcription Factors in Sudan Grass under Drought Stress
Source: Plants (Basel). 2024 Sep 21;13(18):2645. doi: 10.3390/plants13182645 (PMC11435211; doi:10.3390/plants13182645)
Supplement: Supplementary file 1 [file plants-13-02645-s001.zip › Table S1.xlsx]

## Sheet: Sheet1
Table S1. Information and physicochemical properties of the SsMYB genes
Sequence ID	Gene name	Protein Length (Amino acids)	Isoelectric point (PI)	Molecular weight (KDa)	Subcellular Location
SS01G005570.1	SsMYB7	231	7.66	26.4909	Nucleus
SS01G015100.1	SsMYB85	260	5.7	27.8315	Nucleus
SS01G020470.1	SsMYB18	231	6.06	24.4243	Nucleus
SS01G021350.1	SsMYB5	366	9.78	40.5074	Nucleus
SS01G021420.1	SsMYB16	358	5.51	38.3309	Nucleus
SS01G022400.1	SsMYB83	313	4.87	34.3622	Nucleus
SS01G026970.1	SsMYB14	389	6.37	42.2235	Nucleus
SS01G027510.1	SsMYB89	320	7.17	33.5858	Nucleus
SS01G030720.1	SsMYB39	285	5.81	31.3254	Nucleus
SS01G122520.1	SsMYB3	346	5.76	37.7421	Nucleus
SS01G126250.1	SsMYB11	250	8.46	27.0519	Nucleus
SS01G131710.1	SsMYB68	381	8.59	40.8357	Nucleus
SS01G135820.1	SsMYB49	406	6.95	43.2098	Nucleus
SS01G142930.1	SsMYB109	240	7.09	27.141	Nucleus
SS01G147550.1	SsMYB98	328	8.35	35.5715	Nucleus
SS01G150260.1	SsMYB27	428	5.75	47.8703	Nucleus
SS02G000020.1	SsMYB56	257	9.42	27.2656	Nucleus
SS02G004950.1	SsMYB65	982	5.16	110.479	Nucleus
SS02G009920.1	SsMYB2	316	10.05	34.5323	Nucleus
SS02G011670.1	SsMYB106	293	8.33	32.4477	cytoplasm
SS02G012100.1	SsMYB102	400	5.58	42.8157	Nucleus
SS02G012870.1	SsMYB92	564	9.12	61.2298	Nucleus
SS02G015380.1	SsMYB103	557	5.1	60.1918	Nucleus
SS02G022450.1	SsMYB88	269	8.8	29.3562	Nucleus
SS02G023410.1	SsMYB105	301	6.82	31.972	Nucleus
SS02G023890.1	SsMYB96	303	5.94	32.66	Nucleus
SS02G024300.1	SsMYB91	254	5.1	27.2486	Nucleus
SS02G025240.1	SsMYB48	391	8.37	41.8749	Nucleus
SS02G029760.1	SsMYB50	281	7.65	30.779	Nucleus
SS02G045480.1	SsMYB24	316	5.79	34.5583	Nucleus
SS02G107690.1	SsMYB80	213	8.81	23.6048	Nucleus
SS02G119420.1	SsMYB10	416	4.76	44.9318	Nucleus
SS02G120920.1	SsMYB45	278	6.14	30.8741	Nucleus
SS02G122990.1	SsMYB71	428	6.35	47.4809	Nucleus
SS02G124710.1	SsMYB6	253	8.14	27.6552	Nucleus
SS02G132000.1	SsMYB73	373	5.95	40.6694	Nucleus
SS02G133910.1	SsMYB28	294	9.1	32.4704	Nucleus
SS02G136840.1	SsMYB35	173	10.43	19.0425	Nucleus
SS02G136850.1	SsMYB53	248	6.13	26.6295	Nucleus
SS02G139520.1	SsMYB64	243	6.95	25.7579	Nucleus
SS02G143500.1	SsMYB34	908	5.26	99.4274	Nucleus
SS03G005960.1	SsMYB99	343	8.65	36.2975	Nucleus
SS03G006380.1	SsMYB9	329	7.67	34.7489	Nucleus
SS03G006530.1	SsMYB108	731	4.81	79.7546	Nucleus
SS03G012420.1	SsMYB101	360	7.11	39.1711	Nucleus
SS03G015950.1	SsMYB21	385	6.34	40.713	Nucleus
SS03G019610.1	SsMYB52	269	9.07	29.8132	Nucleus
SS03G030050.1	SsMYB90	350	6.7	37.8812	Nucleus
SS03G031760.1	SsMYB110	386	8.53	40.5142	Nucleus
SS03G032700.1	SsMYB58	311	5.04	34.1859	Nucleus
SS03G032790.1	SsMYB26	161	8.94	18.4271	Nucleus
SS03G100390.1	SsMYB8	366	9.3	38.8878	Nucleus
SS03G101490.1	SsMYB111	243	10.43	27.2217	Nucleus
SS03G137880.1	SsMYB60	1035	9.31	114.356	Nucleus
SS04G003320.1	SsMYB23	200	10.09	21.9119	Nucleus
SS04G130230.1	SsMYB17	301	6.37	32.4957	Nucleus
SS04G141380.1	SsMYB4	725	6.1	82.3904	Nucleus
SS04G142710.1	SsMYB41	368	5.94	39.9724	Nucleus
SS04G144360.1	SsMYB51	244	5.8	27.8906	Nucleus
SS04G144370.1	SsMYB79	203	9.69	23.9847	Nucleus
SS05G005380.1	SsMYB46	382	6.42	40.4273	Nucleus
SS05G007870.1	SsMYB20	300	5.44	31.724	Nucleus
SS05G007900.1	SsMYB36	296	8.87	31.8732	Nucleus
SS05G011850.1	SsMYB94	389	4.57	41.0506	Nucleus
SS05G015470.1	SsMYB87	287	4.95	30.8445	Nucleus
SS05G018150.1	SsMYB25	331	5.78	36.5913	Nucleus
SS05G019820.1	SsMYB70	241	6.1	26.9013	Nucleus
SS05G020360.1	SsMYB75	267	5.93	30.3248	Nucleus
SS05G024440.1	SsMYB86	331	8.49	35.6269	Nucleus
SS05G104770.1	SsMYB77	610	8.65	68.6678	Nucleus
SS05G104950.1	SsMYB107	172	9.86	19.9437	Nucleus
SS05G118950.1	SsMYB78	298	8.45	31.1489	Nucleus
SS05G127800.1	SsMYB57	266	7.9	28.6146	Nucleus
SS06G000570.1	SsMYB97	325	5.86	35.1454	Nucleus
SS06G003750.1	SsMYB32	322	8.6	35.438	Nucleus
SS06G015280.1	SsMYB42	294	6.45	31.5528	Nucleus
SS06G015350.1	SsMYB37	295	8.88	31.235	Nucleus
SS06G015790.1	SsMYB74	391	9.13	40.7354	Nucleus
SS06G015960.1	SsMYB113	340	5.93	37.9062	Nucleus
SS06G017530.1	SsMYB13	164	9.56	18.0197	Nucleus
SS06G099440.1	SsMYB112	321	5.28	34.7566	Nucleus
SS06G121480.1	SsMYB22	355	5.83	38.4091	Nucleus
SS07G011180.1	SsMYB62	358	4.88	38.9327	Nucleus
SS07G015340.1	SsMYB55	361	8.98	38.2603	Nucleus
SS07G016940.1	SsMYB72	299	5.99	31.8245	Nucleus
SS07G018340.1	SsMYB82	273	5.57	29.9043	Nucleus
SS07G019130.1	SsMYB104	273	5.91	30.0554	Nucleus
SS07G023030.1	SsMYB31	467	8.7	50.4991	Nucleus
SS07G024040.1	SsMYB61	339	6.9	36.2215	Nucleus
SS07G107590.1	SsMYB12	270	11.45	30.522	Nucleus
SS08G009690.1	SsMYB66	382	9.49	43.2423	Nucleus
SS08G010830.1	SsMYB19	212	9.54	24.6903	Nucleus
SS08G011510.1	SsMYB67	328	5.61	35.2188	Nucleus
SS08G018490.1	SsMYB69	388	6.81	41.8807	Nucleus
SS08G106950.1	SsMYB59	225	10.64	25.2103	Nucleus
SS08G109150.1	SsMYB40	216	9.45	23.1049	Nucleus
SS08G110940.1	SsMYB81	416	5.95	46.8462	Nucleus
SS08G117120.1	SsMYB47	290	6.59	31.8673	Nucleus
SS09G006770.1	SsMYB93	425	6.46	45.1694	Nucleus
SS09G011720.1	SsMYB44	287	8.95	31.1288	Nucleus
SS09G014820.1	SsMYB95	473	4.86	52.3613	Nucleus
SS09G097010.1	SsMYB100	272	5.17	29.201	Nucleus
SS09G103520.1	SsMYB1	291	8.82	30.6553	Nucleus
SS09G114570.1	SsMYB63	433	6.45	45.2217	Nucleus
SS10G005030.1	SsMYB33	334	8.62	35.2309	Nucleus
SS10G006010.1	SsMYB30	284	5.27	30.5849	Nucleus
SS10G014430.1	SsMYB54	326	6.42	35.1361	Nucleus
SS10G015990.1	SsMYB76	263	8.83	28.0058	Nucleus
SS10G031760.1	SsMYB38	337	5.58	35.0019	Nucleus
SS10G091160.1	SsMYB43	947	5.4	104.272	Nucleus
SS10G109240.1	SsMYB29	393	5.95	43.3513	Nucleus
SS10G112340.1	SsMYB84	161	11.16	18.1696	Nucleus
SS08G027560.1	SsMYB15	912	4.97	101.921	Nucleus
