# Supplementary material for: Genome-Wide Identification and Characterization of MYB Transcription Factors in Sudan Grass under Drought Stress
Source: Plants (Basel). 2024 Sep 21;13(18):2645. doi: 10.3390/plants13182645 (PMC11435211; doi:10.3390/plants13182645)
Supplement: Supplementary file 1 [file plants-13-02645-s001.zip › Table S2.xlsx]

## Sheet: Sheet1
Table S2. Prediction of cis-regulatory elements in promoter regions of SsMYBs
Gene ID	Gene Name	Element Name	Motif	Starting Point	Ending Point	Number of sequences	Function Description
SS01G015100.1	SsMYB85	P-box	CCTTTTG	1827	1867	7	gibberellin-responsive
SS01G015100.1	SsMYB85	TGACG-motif	TGACG	1158	1198	5	MeJA-responsiveness
SS01G015100.1	SsMYB85	TGACG-motif	TGACG	1228	1268	5	MeJA-responsiveness
SS01G015100.1	SsMYB85	TGA-element	AACGAC	1912	1952	6	auxin-responsive
SS01G015100.1	SsMYB85	TGA-element	AACGAC	1941	1981	6	auxin-responsive
SS01G015100.1	SsMYB85	LTR	CCGAAA	1684	1724	6	low-temperature responsiveness
SS01G015100.1	SsMYB85	CGTCA-motif	CGTCA	1158	1198	5	MeJA-responsiveness
SS01G015100.1	SsMYB85	CGTCA-motif	CGTCA	1228	1268	5	MeJA-responsiveness
SS01G015100.1	SsMYB85	TCA-element	CCATCTTTTT	198	238	9	salicylic acid responsiveness
SS01G022400.1	SsMYB83	TGACG-motif	TGACG	191	231	5	MeJA-responsiveness
SS01G022400.1	SsMYB83	TGACG-motif	TGACG	525	565	5	MeJA-responsiveness
SS01G022400.1	SsMYB83	TGACG-motif	TGACG	934	974	5	MeJA-responsiveness
SS01G022400.1	SsMYB83	TGACG-motif	TGACG	1154	1194	5	MeJA-responsiveness
SS01G022400.1	SsMYB83	TGACG-motif	TGACG	1209	1249	5	MeJA-responsiveness
SS01G022400.1	SsMYB83	TGACG-motif	TGACG	1510	1550	5	MeJA-responsiveness
SS01G022400.1	SsMYB83	GT1-motif	GGTTAA	854	894	6	light responsive
SS01G022400.1	SsMYB83	TC-rich repeats	GTTTTCTTAC	1550	1590	9	defense and stress responsiveness
SS01G022400.1	SsMYB83	G-Box	CACGTT	41	81	6	light responsiveness
SS01G022400.1	SsMYB83	G-Box	CACGTT	187	227	6	light responsiveness
SS01G022400.1	SsMYB83	G-Box	CACGTT	752	792	6	light responsiveness
SS01G022400.1	SsMYB83	G-Box	CACGTT	1966	2006	6	light responsiveness
SS01G022400.1	SsMYB83	ABRE	ACGTG	41	81	5	abscisic acid responsiveness
SS01G022400.1	SsMYB83	ABRE	ACGTG	188	228	5	abscisic acid responsiveness
SS01G022400.1	SsMYB83	ABRE	ACGTG	753	793	5	abscisic acid responsiveness
SS01G022400.1	SsMYB83	ABRE	ACGTG	1967	2007	5	abscisic acid responsiveness
SS01G022400.1	SsMYB83	G-box	TAAACGTG	41	81	8	light responsiveness
SS01G022400.1	SsMYB83	G-box	CACGAC	121	161	6	light responsiveness
SS01G022400.1	SsMYB83	G-box	TAAACGTG	750	790	8	light responsiveness
SS01G022400.1	SsMYB83	G-box	TAACACGTAG	916	956	9	light responsiveness
SS01G022400.1	SsMYB83	TGA-element	AACGAC	74	114	6	auxin-responsive
SS01G022400.1	SsMYB83	CGTCA-motif	CGTCA	191	231	5	MeJA-responsiveness
SS01G022400.1	SsMYB83	CGTCA-motif	CGTCA	525	565	5	MeJA-responsiveness
SS01G022400.1	SsMYB83	CGTCA-motif	CGTCA	934	974	5	MeJA-responsiveness
SS01G022400.1	SsMYB83	CGTCA-motif	CGTCA	1154	1194	5	MeJA-responsiveness
SS01G022400.1	SsMYB83	CGTCA-motif	CGTCA	1209	1249	5	MeJA-responsiveness
SS01G022400.1	SsMYB83	CGTCA-motif	CGTCA	1510	1550	5	MeJA-responsiveness
SS01G027510.1	SsMYB89	CGTCA-motif	CGTCA	431	471	5	MeJA-responsiveness
SS01G027510.1	SsMYB89	CGTCA-motif	CGTCA	456	496	5	MeJA-responsiveness
SS01G027510.1	SsMYB89	CGTCA-motif	CGTCA	847	887	5	MeJA-responsiveness
SS01G027510.1	SsMYB89	CGTCA-motif	CGTCA	1011	1051	5	MeJA-responsiveness
SS01G027510.1	SsMYB89	CGTCA-motif	CGTCA	1424	1464	5	MeJA-responsiveness
SS01G027510.1	SsMYB89	CGTCA-motif	CGTCA	1942	1982	5	MeJA-responsiveness
SS01G027510.1	SsMYB89	G-box	CACGTC	848	888	6	light responsiveness
SS01G027510.1	SsMYB89	G-box	ACACGTG(G/t)CACC	1402	1442	10.5	light responsiveness
SS01G027510.1	SsMYB89	G-box	GCCACGTGGA	1405	1445	9	light responsiveness
SS01G027510.1	SsMYB89	G-box	CACGTG	1407	1447	6	light responsiveness
SS01G027510.1	SsMYB89	G-box	CAGACGTGGCA	1764	1804	10	light responsiveness
SS01G027510.1	SsMYB89	G-box	CACGTC	1766	1806	6	light responsiveness
SS01G027510.1	SsMYB89	G-box	CACGTC	1778	1818	6	light responsiveness
SS01G027510.1	SsMYB89	G-box	CACGAC	1927	1967	6	light responsiveness
SS01G027510.1	SsMYB89	TGACG-motif	TGACG	431	471	5	MeJA-responsiveness
SS01G027510.1	SsMYB89	TGACG-motif	TGACG	456	496	5	MeJA-responsiveness
SS01G027510.1	SsMYB89	TGACG-motif	TGACG	847	887	5	MeJA-responsiveness
SS01G027510.1	SsMYB89	TGACG-motif	TGACG	1011	1051	5	MeJA-responsiveness
SS01G027510.1	SsMYB89	TGACG-motif	TGACG	1424	1464	5	MeJA-responsiveness
SS01G027510.1	SsMYB89	TGACG-motif	TGACG	1942	1982	5	MeJA-responsiveness
SS01G027510.1	SsMYB89	ABRE	ACGTG	849	889	5	abscisic acid responsiveness
SS01G027510.1	SsMYB89	ABRE	GACACGTGGC	1405	1445	9	abscisic acid responsiveness
SS01G027510.1	SsMYB89	ABRE	CACGTG	1407	1447	6	abscisic acid responsiveness
SS01G027510.1	SsMYB89	ABRE	ACGTG	1408	1448	5	abscisic acid responsiveness
SS01G027510.1	SsMYB89	ABRE	CGTACGTGCA	1492	1532	9	abscisic acid responsiveness
SS01G027510.1	SsMYB89	ABRE	ACGTG	1767	1807	5	abscisic acid responsiveness
SS01G027510.1	SsMYB89	ABRE	ACGTG	1779	1819	5	abscisic acid responsiveness
SS01G027510.1	SsMYB89	ABRE	ACGTG	1796	1836	5	abscisic acid responsiveness
SS01G027510.1	SsMYB89	G-Box	CACGTG	1407	1447	6	light responsiveness
SS01G027510.1	SsMYB89	G-Box	CACGTT	1796	1836	6	light responsiveness
SS01G027510.1	SsMYB89	Sp1	GGGCGG	670	710	6	light responsive
SS01G142930.1	SsMYB109	TGACG-motif	TGACG	1610	1650	5	MeJA-responsiveness
SS01G142930.1	SsMYB109	GT1-motif	GGTTAAT	226	266	7	light responsive
SS01G142930.1	SsMYB109	GT1-motif	GGTTAA	227	267	6	light responsive
SS01G142930.1	SsMYB109	Sp1	GGGCGG	553	593	6	light responsive
SS01G142930.1	SsMYB109	ABRE	TACGGTC	96	136	7	abscisic acid responsiveness
SS01G142930.1	SsMYB109	ABRE	ACGTG	390	430	5	abscisic acid responsiveness
SS01G142930.1	SsMYB109	ABRE	ACGTG	606	646	5	abscisic acid responsiveness
SS01G142930.1	SsMYB109	ABRE	ACGTG	1842	1882	5	abscisic acid responsiveness
SS01G142930.1	SsMYB109	G-Box	CACGTT	605	645	6	light responsiveness
SS01G142930.1	SsMYB109	G-box	TACGTG	390	430	6	light responsiveness
SS01G142930.1	SsMYB109	G-box	TACGTG	1842	1882	6	light responsiveness
SS01G142930.1	SsMYB109	TGA-element	AACGAC	254	294	6	auxin-responsive
SS01G142930.1	SsMYB109	LTR	CCGAAA	819	859	6	low-temperature responsiveness
SS01G142930.1	SsMYB109	TCA-element	CCATCTTTTT	1338	1378	9	salicylic acid responsiveness
SS01G142930.1	SsMYB109	GARE-motif	TCTGTTG	472	512	7	gibberellin-responsive
SS01G142930.1	SsMYB109	GARE-motif	TCTGTTG	1057	1097	7	gibberellin-responsive
SS01G142930.1	SsMYB109	CGTCA-motif	CGTCA	1610	1650	5	MeJA-responsiveness
SS01G147550.1	SsMYB98	TC-rich repeats	GTTTTCTTAC	1734	1774	9	defense and stress responsiveness
SS01G147550.1	SsMYB98	G-Box	CACGTG	763	803	6	light responsiveness
SS01G147550.1	SsMYB98	G-Box	CACGTT	1060	1100	6	light responsiveness
SS01G147550.1	SsMYB98	G-Box	CACGTT	1503	1543	6	light responsiveness
SS01G147550.1	SsMYB98	ABRE	CACGTG	763	803	6	abscisic acid responsiveness
SS01G147550.1	SsMYB98	ABRE	ACGTG	764	804	5	abscisic acid responsiveness
SS01G147550.1	SsMYB98	ABRE	ACGTG	1060	1100	5	abscisic acid responsiveness
SS01G147550.1	SsMYB98	ABRE	ACGTG	1503	1543	5	abscisic acid responsiveness
SS01G147550.1	SsMYB98	ABRE	ACGTG	1587	1627	5	abscisic acid responsiveness
SS01G147550.1	SsMYB98	ABRE	TACGGTC	1835	1875	7	abscisic acid responsiveness
SS01G147550.1	SsMYB98	GT1-motif	GGTTAA	1019	1059	6	light responsive
SS01G147550.1	SsMYB98	GT1-motif	GGTTAAT	1435	1475	7	light responsive
SS01G147550.1	SsMYB98	TGACG-motif	TGACG	1025	1065	5	MeJA-responsiveness
SS01G147550.1	SsMYB98	TGACG-motif	TGACG	1669	1709	5	MeJA-responsiveness
SS01G147550.1	SsMYB98	TGACG-motif	TGACG	1743	1783	5	MeJA-responsiveness
SS01G147550.1	SsMYB98	TGACG-motif	TGACG	1974	2014	5	MeJA-responsiveness
SS01G147550.1	SsMYB98	ACE	CTAACGTATT	437	477	9	light responsiveness
SS01G147550.1	SsMYB98	LTR	CCGAAA	179	219	6	low-temperature responsiveness
SS01G147550.1	SsMYB98	TGA-element	AACGAC	1481	1521	6	auxin-responsive
SS01G147550.1	SsMYB98	G-box	CACGAC	304	344	6	light responsiveness
SS01G147550.1	SsMYB98	G-box	ACACGTGT	762	802	8	light responsiveness
SS01G147550.1	SsMYB98	G-box	CACGTG	763	803	6	light responsiveness
SS01G147550.1	SsMYB98	G-box	CACGTC	1587	1627	6	light responsiveness
SS01G147550.1	SsMYB98	TCA-element	CCATCTTTTT	1271	1311	9	salicylic acid responsiveness
SS01G147550.1	SsMYB98	CGTCA-motif	CGTCA	1025	1065	5	MeJA-responsiveness
SS01G147550.1	SsMYB98	CGTCA-motif	CGTCA	1669	1709	5	MeJA-responsiveness
SS01G147550.1	SsMYB98	CGTCA-motif	CGTCA	1743	1783	5	MeJA-responsiveness
SS01G147550.1	SsMYB98	CGTCA-motif	CGTCA	1974	2014	5	MeJA-responsiveness
SS02G011670.1	SsMYB106	ABRE	CGCACGTGTC	28	68	9	abscisic acid responsiveness
SS02G011670.1	SsMYB106	ABRE	CACGTG	30	70	6	abscisic acid responsiveness
SS02G011670.1	SsMYB106	ABRE	ACGTG	31	71	5	abscisic acid responsiveness
SS02G011670.1	SsMYB106	ABRE	CACGTG	440	480	6	abscisic acid responsiveness
SS02G011670.1	SsMYB106	ABRE	ACGTG	441	481	5	abscisic acid responsiveness
SS02G011670.1	SsMYB106	ABRE	ACGTG	597	637	5	abscisic acid responsiveness
SS02G011670.1	SsMYB106	ABRE	ACGTG	688	728	5	abscisic acid responsiveness
SS02G011670.1	SsMYB106	ABRE	CACGTG	754	794	6	abscisic acid responsiveness
SS02G011670.1	SsMYB106	ABRE	ACGTG	755	795	5	abscisic acid responsiveness
SS02G011670.1	SsMYB106	G-Box	CACGTG	30	70	6	light responsiveness
SS02G011670.1	SsMYB106	G-Box	CACGTG	440	480	6	light responsiveness
SS02G011670.1	SsMYB106	G-Box	CACGTG	754	794	6	light responsiveness
SS02G011670.1	SsMYB106	Sp1	GGGCGG	1443	1483	6	light responsive
SS02G011670.1	SsMYB106	TGACG-motif	TGACG	1272	1312	5	MeJA-responsiveness
SS02G011670.1	SsMYB106	CGTCA-motif	CGTCA	1272	1312	5	MeJA-responsiveness
SS02G011670.1	SsMYB106	GARE-motif	TCTGTTG	1040	1080	7	gibberellin-responsive
SS02G011670.1	SsMYB106	GARE-motif	TCTGTTG	1365	1405	7	gibberellin-responsive
SS02G011670.1	SsMYB106	G-box	CACGTG	30	70	6	light responsiveness
SS02G011670.1	SsMYB106	G-box	CACGTG	440	480	6	light responsiveness
SS02G011670.1	SsMYB106	G-box	TACGTG	597	637	6	light responsiveness
SS02G011670.1	SsMYB106	G-box	TACGTG	688	728	6	light responsiveness
SS02G011670.1	SsMYB106	G-box	CACGTG	754	794	6	light responsiveness
SS02G012100.1	SsMYB102	G-box	TACGTG	200	240	6	light responsiveness
SS02G012100.1	SsMYB102	G-box	CACGAC	785	825	6	light responsiveness
SS02G012100.1	SsMYB102	CGTCA-motif	CGTCA	920	960	5	MeJA-responsiveness
SS02G012100.1	SsMYB102	CGTCA-motif	CGTCA	1010	1050	5	MeJA-responsiveness
SS02G012100.1	SsMYB102	GARE-motif	TCTGTTG	1118	1158	7	gibberellin-responsive
SS02G012100.1	SsMYB102	ABRE	ACGTG	201	241	5	abscisic acid responsiveness
SS02G012100.1	SsMYB102	ABRE	ACGTG	1523	1563	5	abscisic acid responsiveness
SS02G012100.1	SsMYB102	G-Box	CACGTT	1522	1562	6	light responsiveness
SS02G012100.1	SsMYB102	TGACG-motif	TGACG	920	960	5	MeJA-responsiveness
SS02G012100.1	SsMYB102	TGACG-motif	TGACG	1010	1050	5	MeJA-responsiveness
SS02G012870.1	SsMYB92	TGA-element	AACGAC	362	402	6	auxin-responsive
SS02G012870.1	SsMYB92	G-box	CACGAC	75	115	6	light responsiveness
SS02G012870.1	SsMYB92	G-box	CACGTC	409	449	6	light responsiveness
SS02G012870.1	SsMYB92	G-box	CACGAC	722	762	6	light responsiveness
SS02G012870.1	SsMYB92	G-box	CACGAC	1375	1415	6	light responsiveness
SS02G012870.1	SsMYB92	CGTCA-motif	CGTCA	599	639	5	MeJA-responsiveness
SS02G012870.1	SsMYB92	CGTCA-motif	CGTCA	1609	1649	5	MeJA-responsiveness
SS02G012870.1	SsMYB92	TCA-element	CCATCTTTTT	114	154	9	salicylic acid responsiveness
SS02G012870.1	SsMYB92	ABRE	ACGTG	409	449	5	abscisic acid responsiveness
SS02G012870.1	SsMYB92	ABRE	AACCCGG	1737	1777	7	abscisic acid responsiveness
SS02G012870.1	SsMYB92	Sp1	GGGCGG	666	706	6	light responsive
SS02G012870.1	SsMYB92	TGACG-motif	TGACG	599	639	5	MeJA-responsiveness
SS02G012870.1	SsMYB92	TGACG-motif	TGACG	1609	1649	5	MeJA-responsiveness
SS02G012870.1	SsMYB92	GT1-motif	GGTTAA	108	148	6	light responsive
SS02G012870.1	SsMYB92	GT1-motif	GGTTAA	110	150	6	light responsive
SS02G012870.1	SsMYB92	GT1-motif	GGTTAA	139	179	6	light responsive
SS02G012870.1	SsMYB92	GT1-motif	GGTTAAT	1523	1563	7	light responsive
SS02G012870.1	SsMYB92	GT1-motif	GGTTAA	1839	1879	6	light responsive
SS02G015380.1	SsMYB103	CGTCA-motif	CGTCA	534	574	5	MeJA-responsiveness
SS02G015380.1	SsMYB103	CGTCA-motif	CGTCA	1670	1710	5	MeJA-responsiveness
SS02G015380.1	SsMYB103	CGTCA-motif	CGTCA	1699	1739	5	MeJA-responsiveness
SS02G015380.1	SsMYB103	Sp1	GGGCGG	778	818	6	light responsive
SS02G015380.1	SsMYB103	Sp1	GGGCGG	894	934	6	light responsive
SS02G015380.1	SsMYB103	ABRE	ACGTG	92	132	5	abscisic acid responsiveness
SS02G015380.1	SsMYB103	ABRE	ACGTG	537	577	5	abscisic acid responsiveness
SS02G015380.1	SsMYB103	ABRE	CACGTG	594	634	6	abscisic acid responsiveness
SS02G015380.1	SsMYB103	ABRE	ACGTG	595	635	5	abscisic acid responsiveness
SS02G015380.1	SsMYB103	ABRE	ACGTG	1523	1563	5	abscisic acid responsiveness
SS02G015380.1	SsMYB103	ABRE	AACCCGG	1534	1574	7	abscisic acid responsiveness
SS02G015380.1	SsMYB103	ABRE	ACGTG	1697	1737	5	abscisic acid responsiveness
SS02G015380.1	SsMYB103	ABRE	TACGGTC	1792	1832	7	abscisic acid responsiveness
SS02G015380.1	SsMYB103	ABRE	ACGTG	1874	1914	5	abscisic acid responsiveness
SS02G015380.1	SsMYB103	TCA-element	CCATCTTTTT	408	448	9	salicylic acid responsiveness
SS02G015380.1	SsMYB103	G-box	CACGTC	91	131	6	light responsiveness
SS02G015380.1	SsMYB103	G-box	CACGTC	537	577	6	light responsiveness
SS02G015380.1	SsMYB103	G-box	CACGTG	594	634	6	light responsiveness
SS02G015380.1	SsMYB103	G-box	CACGAC	1590	1630	6	light responsiveness
SS02G015380.1	SsMYB103	G-box	CACGTC	1697	1737	6	light responsiveness
SS02G015380.1	SsMYB103	LTR	CCGAAA	131	171	6	low-temperature responsiveness
SS02G015380.1	SsMYB103	TGA-element	AACGAC	154	194	6	auxin-responsive
SS02G015380.1	SsMYB103	TGACG-motif	TGACG	534	574	5	MeJA-responsiveness
SS02G015380.1	SsMYB103	TGACG-motif	TGACG	1670	1710	5	MeJA-responsiveness
SS02G015380.1	SsMYB103	TGACG-motif	TGACG	1699	1739	5	MeJA-responsiveness
SS02G015380.1	SsMYB103	TC-rich repeats	ATTCTCTAAC	75	115	9	defense and stress responsiveness
SS02G015380.1	SsMYB103	G-Box	CACGTG	594	634	6	light responsiveness
SS02G015380.1	SsMYB103	G-Box	CACGTT	1522	1562	6	light responsiveness
SS02G015380.1	SsMYB103	G-Box	CACGTT	1874	1914	6	light responsiveness
SS02G022450.1	SsMYB88	G-box	TACGTG	1845	1885	6	light responsiveness
SS02G022450.1	SsMYB88	TGA-element	AACGAC	1928	1968	6	auxin-responsive
SS02G022450.1	SsMYB88	CGTCA-motif	CGTCA	527	567	5	MeJA-responsiveness
SS02G022450.1	SsMYB88	CGTCA-motif	CGTCA	655	695	5	MeJA-responsiveness
SS02G022450.1	SsMYB88	CGTCA-motif	CGTCA	1296	1336	5	MeJA-responsiveness
SS02G022450.1	SsMYB88	CGTCA-motif	CGTCA	1905	1945	5	MeJA-responsiveness
SS02G022450.1	SsMYB88	CGTCA-motif	CGTCA	1950	1990	5	MeJA-responsiveness
SS02G022450.1	SsMYB88	TCA-element	TCAGAAGAGG	314	354	10	salicylic acid responsiveness
SS02G022450.1	SsMYB88	TCA-element	CCATCTTTTT	894	934	9	salicylic acid responsiveness
SS02G022450.1	SsMYB88	TGACG-motif	TGACG	527	567	5	MeJA-responsiveness
SS02G022450.1	SsMYB88	TGACG-motif	TGACG	655	695	5	MeJA-responsiveness
SS02G022450.1	SsMYB88	TGACG-motif	TGACG	1296	1336	5	MeJA-responsiveness
SS02G022450.1	SsMYB88	TGACG-motif	TGACG	1905	1945	5	MeJA-responsiveness
SS02G022450.1	SsMYB88	TGACG-motif	TGACG	1950	1990	5	MeJA-responsiveness
SS02G022450.1	SsMYB88	ABRE	GCCGCGTGGC	208	248	9	abscisic acid responsiveness
SS02G022450.1	SsMYB88	ABRE	AACCCGG	1193	1233	7	abscisic acid responsiveness
SS02G022450.1	SsMYB88	ABRE	ACGTG	1846	1886	5	abscisic acid responsiveness
SS02G022450.1	SsMYB88	TC-rich repeats	GTTTTCTTAC	1247	1287	10	defense and stress responsiveness
SS02G023410.1	SsMYB105	GT1-motif	GGTTAAT	1500	1540	7	light responsive
SS02G023410.1	SsMYB105	TGACG-motif	TGACG	676	716	5	MeJA-responsiveness
SS02G023410.1	SsMYB105	ABRE	CGTACGTGCA	71	111	9	abscisic acid responsiveness
SS02G023410.1	SsMYB105	ABRE	ACGTG	73	113	5	abscisic acid responsiveness
SS02G023410.1	SsMYB105	ABRE	GACACGTACGT	74	114	10	abscisic acid responsiveness
SS02G023410.1	SsMYB105	ABRE	CGTACGTGCA	75	115	9	abscisic acid responsiveness
SS02G023410.1	SsMYB105	ABRE	ACGTG	78	118	5	abscisic acid responsiveness
SS02G023410.1	SsMYB105	ABRE	GACACGTACGT	591	631	10	abscisic acid responsiveness
SS02G023410.1	SsMYB105	ABRE	CGTACGTGCA	603	643	9	abscisic acid responsiveness
SS02G023410.1	SsMYB105	ABRE	ACGTG	606	646	5	abscisic acid responsiveness
SS02G023410.1	SsMYB105	ABRE	ACGTG	688	728	5	abscisic acid responsiveness
SS02G023410.1	SsMYB105	ABRE	CGTACGTGCA	728	768	10	abscisic acid responsiveness
SS02G023410.1	SsMYB105	ABRE	ACGTG	731	771	5	abscisic acid responsiveness
SS02G023410.1	SsMYB105	ABRE	ACGTG	832	872	5	abscisic acid responsiveness
SS02G023410.1	SsMYB105	G-Box	CACGTT	687	727	6	light responsiveness
SS02G023410.1	SsMYB105	Sp1	GGGCGG	1410	1450	6	light responsive
SS02G023410.1	SsMYB105	P-box	CCTTTTG	707	747	7	gibberellin-responsive
SS02G023410.1	SsMYB105	CGTCA-motif	CGTCA	676	716	5	MeJA-responsiveness
SS02G023410.1	SsMYB105	TCA-element	CCATCTTTTT	553	593	9	salicylic acid responsiveness
SS02G023410.1	SsMYB105	TCA-element	CCATCTTTTT	975	1015	9	salicylic acid responsiveness
SS02G023410.1	SsMYB105	TCA-element	TCAGAAGAGG	1917	1957	9	salicylic acid responsiveness
SS02G023410.1	SsMYB105	G-box	TACGTG	73	113	6	light responsiveness
SS02G023410.1	SsMYB105	G-box	TACGTG	77	117	6	light responsiveness
SS02G023410.1	SsMYB105	G-box	TACGTG	605	645	6	light responsiveness
SS02G023410.1	SsMYB105	G-box	TACGTG	730	770	6	light responsiveness
SS02G023410.1	SsMYB105	G-box	TACGTG	831	871	6	light responsiveness
SS02G023890.1	SsMYB96	CGTCA-motif	CGTCA	846	886	5	MeJA-responsiveness
SS02G023890.1	SsMYB96	CGTCA-motif	CGTCA	1332	1372	5	MeJA-responsiveness
SS02G023890.1	SsMYB96	CGTCA-motif	CGTCA	1391	1431	5	MeJA-responsiveness
SS02G023890.1	SsMYB96	CGTCA-motif	CGTCA	1863	1903	5	MeJA-responsiveness
SS02G023890.1	SsMYB96	ABRE	GACACGTGGC	260	300	9	abscisic acid responsiveness
SS02G023890.1	SsMYB96	ABRE	CACGTG	262	302	6	abscisic acid responsiveness
SS02G023890.1	SsMYB96	ABRE	ACGTG	263	303	5	abscisic acid responsiveness
SS02G023890.1	SsMYB96	ABRE	ACGTG	1035	1075	5	abscisic acid responsiveness
SS02G023890.1	SsMYB96	ABRE	ACGTG	1148	1188	5	abscisic acid responsiveness
SS02G023890.1	SsMYB96	ABRE	ACGTG	1297	1337	5	abscisic acid responsiveness
SS02G023890.1	SsMYB96	ABRE	CGTACGTGCA	1783	1823	9	abscisic acid responsiveness
SS02G023890.1	SsMYB96	ABRE	ACGTG	1786	1826	5	abscisic acid responsiveness
SS02G023890.1	SsMYB96	Sp1	GGGCGG	1942	1982	6	light responsive
SS02G023890.1	SsMYB96	GARE-motif	TCTGTTG	1548	1588	7	gibberellin-responsive
SS02G023890.1	SsMYB96	TCA-element	CCATCTTTTT	620	660	9	salicylic acid responsiveness
SS02G023890.1	SsMYB96	G-box	CACGTG	262	302	6	light responsiveness
SS02G023890.1	SsMYB96	G-box	CACGTC	1035	1075	6	light responsiveness
SS02G023890.1	SsMYB96	G-box	CACGTC	1148	1188	6	light responsiveness
SS02G023890.1	SsMYB96	G-box	TACGTG	1297	1337	6	light responsiveness
SS02G023890.1	SsMYB96	G-box	TACGTG	1785	1825	6	light responsiveness
SS02G023890.1	SsMYB96	G-Box	CACGTG	262	302	6	light responsiveness
SS02G023890.1	SsMYB96	TGACG-motif	TGACG	846	886	5	MeJA-responsiveness
SS02G023890.1	SsMYB96	TGACG-motif	TGACG	1332	1372	5	MeJA-responsiveness
SS02G023890.1	SsMYB96	TGACG-motif	TGACG	1391	1431	5	MeJA-responsiveness
SS02G023890.1	SsMYB96	TGACG-motif	TGACG	1863	1903	5	MeJA-responsiveness
SS02G023890.1	SsMYB96	GT1-motif	GGTTAA	588	628	6	light responsive
SS02G023890.1	SsMYB96	GT1-motif	GGTTAA	1613	1653	6	light responsive
SS02G024300.1	SsMYB91	TGACG-motif	TGACG	181	221	5	MeJA-responsiveness
SS02G024300.1	SsMYB91	TGACG-motif	TGACG	1224	1264	5	MeJA-responsiveness
SS02G024300.1	SsMYB91	TGACG-motif	TGACG	1627	1667	5	MeJA-responsiveness
SS02G024300.1	SsMYB91	TGACG-motif	TGACG	1713	1753	5	MeJA-responsiveness
SS02G024300.1	SsMYB91	ABRE	ACGTG	5	45	5	abscisic acid responsiveness
SS02G024300.1	SsMYB91	ABRE	ACGTG	36	76	5	abscisic acid responsiveness
SS02G024300.1	SsMYB91	ABRE	ACGTG	68	108	5	abscisic acid responsiveness
SS02G024300.1	SsMYB91	ABRE	CACGTG	318	358	6	abscisic acid responsiveness
SS02G024300.1	SsMYB91	ABRE	ACGTG	319	359	5	abscisic acid responsiveness
SS02G024300.1	SsMYB91	ABRE	ACGTG	620	660	5	abscisic acid responsiveness
SS02G024300.1	SsMYB91	ABRE	CGTACGTGCA	622	662	9	abscisic acid responsiveness
SS02G024300.1	SsMYB91	ABRE	GCAACGTGTC	1041	1081	9	abscisic acid responsiveness
SS02G024300.1	SsMYB91	ABRE	CACGTG	1043	1083	6	abscisic acid responsiveness
SS02G024300.1	SsMYB91	ABRE	ACGTG	1044	1084	5	abscisic acid responsiveness
SS02G024300.1	SsMYB91	ABRE	CACGTG	1126	1166	6	abscisic acid responsiveness
SS02G024300.1	SsMYB91	ABRE	ACGTG	1127	1167	5	abscisic acid responsiveness
SS02G024300.1	SsMYB91	ABRE	ACGTG	1182	1222	5	abscisic acid responsiveness
SS02G024300.1	SsMYB91	ABRE	ACGTG	1431	1471	5	abscisic acid responsiveness
SS02G024300.1	SsMYB91	ABRE	ACGTG	1669	1709	5	abscisic acid responsiveness
SS02G024300.1	SsMYB91	ABRE	ACGTG	1830	1870	5	abscisic acid responsiveness
SS02G024300.1	SsMYB91	ABRE	ACGTG	1900	1940	5	abscisic acid responsiveness
SS02G024300.1	SsMYB91	G-Box	CACGTT	5	45	6	light responsiveness
SS02G024300.1	SsMYB91	G-Box	CACGTG	318	358	6	light responsiveness
SS02G024300.1	SsMYB91	G-Box	CACGTG	1043	1083	6	light responsiveness
SS02G024300.1	SsMYB91	G-Box	CACGTG	1126	1166	6	light responsiveness
SS02G024300.1	SsMYB91	G-box	TACGTG	36	76	6	light responsiveness
SS02G024300.1	SsMYB91	G-box	TACGTG	68	108	6	light responsiveness
SS02G024300.1	SsMYB91	G-box	CACGTG	318	358	6	light responsiveness
SS02G024300.1	SsMYB91	G-box	TACGTG	620	660	6	light responsiveness
SS02G024300.1	SsMYB91	G-box	ACACGTG(G/t)CACC	1038	1078	10.5	light responsiveness
SS02G024300.1	SsMYB91	G-box	tgACACGTGGCA	1040	1080	12	light responsiveness
SS02G024300.1	SsMYB91	G-box	ACACGTGGC	1041	1081	9	light responsiveness
SS02G024300.1	SsMYB91	G-box	CACGTG	1043	1083	6	light responsiveness
SS02G024300.1	SsMYB91	G-box	CACGTG	1126	1166	6	light responsiveness
SS02G024300.1	SsMYB91	G-box	TACGTG	1182	1222	6	light responsiveness
SS02G024300.1	SsMYB91	G-box	CACGTC	1431	1471	6	light responsiveness
SS02G024300.1	SsMYB91	G-box	CACGTC	1669	1709	6	light responsiveness
SS02G024300.1	SsMYB91	G-box	TACGTG	1830	1870	6	light responsiveness
SS02G024300.1	SsMYB91	G-box	TACGTG	1899	1939	6	light responsiveness
SS02G024300.1	SsMYB91	TGA-element	AACGAC	344	384	6	auxin-responsive
SS02G024300.1	SsMYB91	LTR	CCGAAA	425	465	6	low-temperature responsiveness
SS02G024300.1	SsMYB91	LTR	CCGAAA	725	765	6	low-temperature responsiveness
SS02G024300.1	SsMYB91	CGTCA-motif	CGTCA	181	221	5	MeJA-responsiveness
SS02G024300.1	SsMYB91	CGTCA-motif	CGTCA	1224	1264	5	MeJA-responsiveness
SS02G024300.1	SsMYB91	CGTCA-motif	CGTCA	1627	1667	5	MeJA-responsiveness
SS02G024300.1	SsMYB91	CGTCA-motif	CGTCA	1713	1753	5	MeJA-responsiveness
SS03G005960.1	SsMYB99	GARE-motif	TCTGTTG	161	201	7	gibberellin-responsive
SS03G005960.1	SsMYB99	G-box	TACGTG	468	508	6	light responsiveness
SS03G005960.1	SsMYB99	G-box	TACGTG	623	663	6	light responsiveness
SS03G005960.1	SsMYB99	G-box	CACGAC	1196	1236	6	light responsiveness
SS03G005960.1	SsMYB99	G-box	TACGTG	1695	1735	6	light responsiveness
SS03G005960.1	SsMYB99	G-box	TACGTG	1868	1908	6	light responsiveness
SS03G005960.1	SsMYB99	ABRE	GACACGTACGT	466	506	10	abscisic acid responsiveness
SS03G005960.1	SsMYB99	ABRE	ACGTG	468	508	5	abscisic acid responsiveness
SS03G005960.1	SsMYB99	ABRE	ACGTG	624	664	5	abscisic acid responsiveness
SS03G005960.1	SsMYB99	ABRE	ACGTG	1696	1736	5	abscisic acid responsiveness
SS03G005960.1	SsMYB99	ABRE	ACGTG	1869	1909	5	abscisic acid responsiveness
SS03G005960.1	SsMYB99	ABRE	AACCCGG	1965	2005	7	abscisic acid responsiveness
SS03G005960.1	SsMYB99	Sp1	GGGCGG	1477	1517	6	light responsive
SS03G005960.1	SsMYB99	GT1-motif	GGTTAAT	1650	1690	7	light responsive
SS03G006530.1	SsMYB108	G-box	GCCACGTGGA	1642	1682	9	light responsiveness
SS03G006530.1	SsMYB108	G-box	TACGTG	1644	1684	6	light responsiveness
SS03G006530.1	SsMYB108	G-box	CACGTG	1716	1756	6	light responsiveness
SS03G006530.1	SsMYB108	CGTCA-motif	CGTCA	502	542	5	MeJA-responsiveness
SS03G006530.1	SsMYB108	CGTCA-motif	CGTCA	584	624	5	MeJA-responsiveness
SS03G006530.1	SsMYB108	CGTCA-motif	CGTCA	1713	1753	5	MeJA-responsiveness
SS03G006530.1	SsMYB108	CGTCA-motif	CGTCA	1728	1768	5	MeJA-responsiveness
SS03G006530.1	SsMYB108	GARE-motif	TCTGTTG	1493	1533	7	gibberellin-responsive
SS03G006530.1	SsMYB108	TGACG-motif	TGACG	502	542	5	MeJA-responsiveness
SS03G006530.1	SsMYB108	TGACG-motif	TGACG	584	624	5	MeJA-responsiveness
SS03G006530.1	SsMYB108	TGACG-motif	TGACG	1713	1753	5	MeJA-responsiveness
SS03G006530.1	SsMYB108	TGACG-motif	TGACG	1728	1768	5	MeJA-responsiveness
SS03G006530.1	SsMYB108	GT1-motif	GGTTAA	247	287	6	light responsive
SS03G006530.1	SsMYB108	ABRE	ACGTG	1644	1684	5	abscisic acid responsiveness
SS03G006530.1	SsMYB108	ABRE	CACGTG	1716	1756	6	abscisic acid responsiveness
SS03G006530.1	SsMYB108	ABRE	ACGTG	1717	1757	5	abscisic acid responsiveness
SS03G006530.1	SsMYB108	G-Box	CACGTG	1716	1756	6	light responsiveness
SS03G012420.1	SsMYB101	ACE	CTAACGTATT	423	463	9	light responsiveness
SS03G012420.1	SsMYB101	GT1-motif	GTGTGTGAA	1706	1746	9	light responsive
SS03G012420.1	SsMYB101	TGACG-motif	TGACG	767	807	5	MeJA-responsiveness
SS03G012420.1	SsMYB101	TGACG-motif	TGACG	796	836	5	MeJA-responsiveness
SS03G012420.1	SsMYB101	TGACG-motif	TGACG	1325	1365	5	MeJA-responsiveness
SS03G012420.1	SsMYB101	TGACG-motif	TGACG	1397	1437	5	MeJA-responsiveness
SS03G012420.1	SsMYB101	ABRE	ACGTG	1555	1595	5	abscisic acid responsiveness
SS03G012420.1	SsMYB101	Sp1	GGGCGG	1655	1695	6	light responsive
SS03G012420.1	SsMYB101	CGTCA-motif	CGTCA	767	807	5	MeJA-responsiveness
SS03G012420.1	SsMYB101	CGTCA-motif	CGTCA	796	836	5	MeJA-responsiveness
SS03G012420.1	SsMYB101	CGTCA-motif	CGTCA	1325	1365	5	MeJA-responsiveness
SS03G012420.1	SsMYB101	CGTCA-motif	CGTCA	1397	1437	5	MeJA-responsiveness
SS03G012420.1	SsMYB101	TCA-element	CCATCTTTTT	846	886	9	salicylic acid responsiveness
SS03G012420.1	SsMYB101	G-box	CACGTC	1555	1595	6	light responsiveness
SS03G012420.1	SsMYB101	TGA-element	AACGAC	959	999	6	auxin-responsive
SS03G012420.1	SsMYB101	TGA-element	AACGAC	1144	1184	6	auxin-responsive
SS03G012420.1	SsMYB101	TGA-element	AACGAC	1747	1787	6	auxin-responsive
SS03G030050.1	SsMYB90	G-box	CACGTC	1635	1675	6	light responsiveness
SS03G030050.1	SsMYB90	TGA-element	AACGAC	781	821	6	auxin-responsive
SS03G030050.1	SsMYB90	TGA-element	AACGAC	839	879	6	auxin-responsive
SS03G030050.1	SsMYB90	TGA-element	AACGAC	949	989	6	auxin-responsive
SS03G030050.1	SsMYB90	TGA-element	AACGAC	1205	1245	6	auxin-responsive
SS03G030050.1	SsMYB90	ACE	CTAACGTATT	1161	1201	9	light responsiveness
SS03G030050.1	SsMYB90	AuxRR-core	GGTCCAT	1604	1644	7	auxin responsiveness
SS03G030050.1	SsMYB90	G-Box	TCCACATGGCA	332	372	10	light responsiveness
SS03G030050.1	SsMYB90	ABRE	CGTACGTGCA	363	403	9	abscisic acid responsiveness
SS03G030050.1	SsMYB90	ABRE	ACGTG	1635	1675	5	abscisic acid responsiveness
SS03G030050.1	SsMYB90	Sp1	GGGCGG	668	708	6	light responsive
SS03G031760.1	SsMYB110	P-box	CCTTTTG	-18	22	7	gibberellin-responsive
SS03G031760.1	SsMYB110	ABRE	ACGTG	206	246	5	abscisic acid responsiveness
SS03G031760.1	SsMYB110	ABRE	ACGTG	289	329	5	abscisic acid responsiveness
SS03G031760.1	SsMYB110	ABRE	AACCCGG	1642	1682	7	abscisic acid responsiveness
SS03G031760.1	SsMYB110	G-Box	CACGTT	289	329	6	light responsiveness
SS03G031760.1	SsMYB110	GT1-motif	GGTTAA	1640	1680	6	light responsive
SS03G031760.1	SsMYB110	TGACG-motif	TGACG	1420	1460	5	MeJA-responsiveness
SS03G031760.1	SsMYB110	CGTCA-motif	CGTCA	1420	1460	5	MeJA-responsiveness
SS03G031760.1	SsMYB110	TGA-element	AACGAC	8	48	6	auxin-responsive
SS03G031760.1	SsMYB110	TGA-element	AACGAC	90	130	6	auxin-responsive
SS03G031760.1	SsMYB110	TGA-element	AACGAC	175	215	6	auxin-responsive
SS03G031760.1	SsMYB110	LTR	CCGAAA	561	601	6	low-temperature responsiveness
SS03G031760.1	SsMYB110	G-box	CACGTC	206	246	6	light responsiveness
SS03G101490.1	SsMYB111	TGACG-motif	TGACG	29	69	5	MeJA-responsiveness
SS03G101490.1	SsMYB111	GT1-motif	GGTTAA	325	365	6	light responsive
SS03G101490.1	SsMYB111	GT1-motif	GGTTAA	800	840	6	light responsive
SS03G101490.1	SsMYB111	GT1-motif	GGTTAA	1413	1453	6	light responsive
SS03G101490.1	SsMYB111	GT1-motif	GGTTAAT	1701	1741	7	light responsive
SS03G101490.1	SsMYB111	GT1-motif	GGTTAA	1702	1742	6	light responsive
SS03G101490.1	SsMYB111	G-Box	CACGTG	73	113	6	light responsiveness
SS03G101490.1	SsMYB111	G-Box	CACGTT	1511	1551	6	light responsiveness
SS03G101490.1	SsMYB111	ABRE	ACGTG	68	108	5	abscisic acid responsiveness
SS03G101490.1	SsMYB111	ABRE	CACGTG	73	113	6	abscisic acid responsiveness
SS03G101490.1	SsMYB111	ABRE	ACGTG	74	114	5	abscisic acid responsiveness
SS03G101490.1	SsMYB111	ABRE	AACCCGG	1117	1157	7	abscisic acid responsiveness
SS03G101490.1	SsMYB111	ABRE	ACGTG	1512	1552	5	abscisic acid responsiveness
SS03G101490.1	SsMYB111	TATC-box	TATCCCA	1203	1243	7	gibberellin-responsiveness
SS03G101490.1	SsMYB111	G-box	CACGTC	67	107	6	light responsiveness
SS03G101490.1	SsMYB111	G-box	CACGTG	73	113	6	light responsiveness
SS03G101490.1	SsMYB111	G-box	CACGAC	1926	1966	6	light responsiveness
SS03G101490.1	SsMYB111	3-AF1 binding site	TAAGAGAGGAA	1301	1341	10	light responsive
SS03G101490.1	SsMYB111	LTR	CCGAAA	1003	1043	6	low-temperature responsiveness
SS03G101490.1	SsMYB111	TCA-element	CCATCTTTTT	1933	1973	9	salicylic acid responsiveness
SS03G101490.1	SsMYB111	CGTCA-motif	CGTCA	29	69	5	MeJA-responsiveness
SS05G011850.1	SsMYB94	G-Box	CACGTG	1552	1592	6	light responsiveness
SS05G011850.1	SsMYB94	ABRE	AACCCGG	355	395	7	abscisic acid responsiveness
SS05G011850.1	SsMYB94	ABRE	ACGTG	1483	1523	5	abscisic acid responsiveness
SS05G011850.1	SsMYB94	ABRE	CACGTG	1552	1592	6	abscisic acid responsiveness
SS05G011850.1	SsMYB94	ABRE	ACGTG	1553	1593	5	abscisic acid responsiveness
SS05G011850.1	SsMYB94	TC-rich repeats	GTTTTCTTAC	190	230	9	defense and stress responsiveness
SS05G011850.1	SsMYB94	TC-rich repeats	GTTTTCTTAC	1742	1782	9	defense and stress responsiveness
SS05G011850.1	SsMYB94	TGACG-motif	TGACG	558	598	5	MeJA-responsiveness
SS05G011850.1	SsMYB94	TGACG-motif	TGACG	1738	1778	5	MeJA-responsiveness
SS05G011850.1	SsMYB94	GT1-motif	GGTTAAT	175	215	7	light responsive
SS05G011850.1	SsMYB94	GT1-motif	GGTTAA	176	216	6	light responsive
SS05G011850.1	SsMYB94	GT1-motif	GGTTAA	788	828	6	light responsive
SS05G011850.1	SsMYB94	G-box	CACGTC	1483	1523	6	light responsiveness
SS05G011850.1	SsMYB94	G-box	CACGTG	1552	1592	6	light responsiveness
SS05G011850.1	SsMYB94	CGTCA-motif	CGTCA	558	598	5	MeJA-responsiveness
SS05G011850.1	SsMYB94	CGTCA-motif	CGTCA	1738	1778	5	MeJA-responsiveness
SS05G015470.1	SsMYB87	G-box	CACGTG	107	147	6	light responsiveness
SS05G015470.1	SsMYB87	G-box	CACGAC	1729	1769	6	light responsiveness
SS05G015470.1	SsMYB87	G-box	CACGTC	1870	1910	6	light responsiveness
SS05G015470.1	SsMYB87	LTR	CCGAAA	605	645	6	low-temperature responsiveness
SS05G015470.1	SsMYB87	TGA-element	AACGAC	1051	1091	6	auxin-responsive
SS05G015470.1	SsMYB87	CGTCA-motif	CGTCA	593	633	5	MeJA-responsiveness
SS05G015470.1	SsMYB87	CGTCA-motif	CGTCA	864	904	5	MeJA-responsiveness
SS05G015470.1	SsMYB87	GT1-motif	GGTTAAT	220	260	7	light responsive
SS05G015470.1	SsMYB87	GT1-motif	GGTTAA	1435	1475	6	light responsive
SS05G015470.1	SsMYB87	TGACG-motif	TGACG	593	633	5	MeJA-responsiveness
SS05G015470.1	SsMYB87	TGACG-motif	TGACG	864	904	5	MeJA-responsiveness
SS05G015470.1	SsMYB87	ACE	CTAACGTATT	1913	1953	10	light responsiveness
SS05G015470.1	SsMYB87	ABRE	CACGTG	107	147	6	abscisic acid responsiveness
SS05G015470.1	SsMYB87	ABRE	ACGTG	108	148	5	abscisic acid responsiveness
SS05G015470.1	SsMYB87	ABRE	ACGTG	310	350	5	abscisic acid responsiveness
SS05G015470.1	SsMYB87	ABRE	ACGTG	1870	1910	5	abscisic acid responsiveness
SS05G015470.1	SsMYB87	G-Box	CACGTG	107	147	6	light responsiveness
SS05G015470.1	SsMYB87	G-Box	CACGTT	310	350	6	light responsiveness
SS05G015470.1	SsMYB87	Sp1	GGGCGG	583	623	6	light responsive
SS05G015470.1	SsMYB87	Sp1	GGGCGG	805	845	6	light responsive
SS05G024440.1	SsMYB86	G-box	TACGTG	377	417	6	light responsiveness
SS05G024440.1	SsMYB86	G-box	CACGAC	726	766	6	light responsiveness
SS05G024440.1	SsMYB86	G-box	GCCACGTGGA	899	939	9	light responsiveness
SS05G024440.1	SsMYB86	G-box	TACGTG	1554	1594	6	light responsiveness
SS05G024440.1	SsMYB86	G-box	CACGAC	1599	1639	6	light responsiveness
SS05G024440.1	SsMYB86	TGA-element	AACGAC	1497	1537	6	auxin-responsive
SS05G024440.1	SsMYB86	CGTCA-motif	CGTCA	290	330	5	MeJA-responsiveness
SS05G024440.1	SsMYB86	CGTCA-motif	CGTCA	650	690	5	MeJA-responsiveness
SS05G024440.1	SsMYB86	GT1-motif	GGTTAA	1696	1736	6	light responsive
SS05G024440.1	SsMYB86	TGACG-motif	TGACG	290	330	5	MeJA-responsiveness
SS05G024440.1	SsMYB86	TGACG-motif	TGACG	650	690	5	MeJA-responsiveness
SS05G024440.1	SsMYB86	Sp1	GGGCGG	608	648	6	light responsive
SS05G024440.1	SsMYB86	Sp1	GGGCGG	624	664	6	light responsive
SS05G024440.1	SsMYB86	TC-rich repeats	GTTTTCTTAC	1523	1563	10	defense and stress responsiveness
SS05G024440.1	SsMYB86	ABRE	ACGTG	378	418	5	abscisic acid responsiveness
SS05G024440.1	SsMYB86	ABRE	ACGTG	1404	1444	5	abscisic acid responsiveness
SS05G024440.1	SsMYB86	ABRE	TACGTGTC	1554	1594	8	abscisic acid responsiveness
SS05G024440.1	SsMYB86	ABRE	ACGTG	1555	1595	5	abscisic acid responsiveness
SS05G024440.1	SsMYB86	ABRE	ACGTG	1856	1896	5	abscisic acid responsiveness
SS05G024440.1	SsMYB86	G-Box	CACGTT	1404	1444	6	light responsiveness
SS05G024440.1	SsMYB86	G-Box	CACGTT	1855	1895	6	light responsiveness
SS05G104950.1	SsMYB107	Sp1	GGGCGG	710	750	6	light responsive
SS05G104950.1	SsMYB107	Sp1	GGGCGG	1664	1704	6	light responsive
SS05G104950.1	SsMYB107	Sp1	GGGCGG	1965	2005	6	light responsive
SS05G104950.1	SsMYB107	G-Box	CACGTT	252	292	6	light responsiveness
SS05G104950.1	SsMYB107	G-Box	CACGTG	809	849	6	light responsiveness
SS05G104950.1	SsMYB107	ABRE	ACGTG	253	293	5	abscisic acid responsiveness
SS05G104950.1	SsMYB107	ABRE	AACCCGG	291	331	7	abscisic acid responsiveness
SS05G104950.1	SsMYB107	ABRE	ACGTG	743	783	5	abscisic acid responsiveness
SS05G104950.1	SsMYB107	ABRE	CACGTG	809	849	6	abscisic acid responsiveness
SS05G104950.1	SsMYB107	ABRE	ACGTG	810	850	5	abscisic acid responsiveness
SS05G104950.1	SsMYB107	ABRE	GCCGCGTGGC	1802	1842	9	abscisic acid responsiveness
SS05G104950.1	SsMYB107	ABRE	GCCGCGTGGC	1829	1869	9	abscisic acid responsiveness
SS05G104950.1	SsMYB107	TC-rich repeats	GTTTTCTTAC	1	41	9	defense and stress responsiveness
SS05G104950.1	SsMYB107	TC-rich repeats	GTTTTCTTAC	1349	1389	9	defense and stress responsiveness
SS05G104950.1	SsMYB107	AuxRR-core	GGTCCAT	221	261	7	auxin responsiveness
SS05G104950.1	SsMYB107	ACE	CTAACGTATT	1017	1057	9	light responsiveness
SS05G104950.1	SsMYB107	TGACG-motif	TGACG	641	681	5	MeJA-responsiveness
SS05G104950.1	SsMYB107	TGACG-motif	TGACG	1825	1865	5	MeJA-responsiveness
SS05G104950.1	SsMYB107	TGA-element	AACGAC	670	710	6	auxin-responsive
SS05G104950.1	SsMYB107	G-box	CACGAC	16	56	6	light responsiveness
SS05G104950.1	SsMYB107	G-box	TAAACGTG	250	290	8	light responsiveness
SS05G104950.1	SsMYB107	G-box	CACGAC	496	536	6	light responsiveness
SS05G104950.1	SsMYB107	G-box	CACGTC	742	782	6	light responsiveness
SS05G104950.1	SsMYB107	G-box	CACGTG	809	849	6	light responsiveness
SS05G104950.1	SsMYB107	TCA-element	CCATCTTTTT	1497	1537	9	salicylic acid responsiveness
SS05G104950.1	SsMYB107	TCA-element	CCATCTTTTT	1550	1590	9	salicylic acid responsiveness
SS05G104950.1	SsMYB107	CGTCA-motif	CGTCA	641	681	5	MeJA-responsiveness
SS05G104950.1	SsMYB107	CGTCA-motif	CGTCA	1825	1865	5	MeJA-responsiveness
SS06G000570.1	SsMYB97	CGTCA-motif	CGTCA	431	471	5	MeJA-responsiveness
SS06G000570.1	SsMYB97	CGTCA-motif	CGTCA	874	914	5	MeJA-responsiveness
SS06G000570.1	SsMYB97	CGTCA-motif	CGTCA	1132	1172	5	MeJA-responsiveness
SS06G000570.1	SsMYB97	CGTCA-motif	CGTCA	1140	1180	5	MeJA-responsiveness
SS06G000570.1	SsMYB97	CGTCA-motif	CGTCA	1365	1405	5	MeJA-responsiveness
SS06G000570.1	SsMYB97	CGTCA-motif	CGTCA	1940	1980	5	MeJA-responsiveness
SS06G000570.1	SsMYB97	CGTCA-motif	CGTCA	1943	1983	5	MeJA-responsiveness
SS06G000570.1	SsMYB97	G-box	TACGTG	-2	38	6	light responsiveness
SS06G000570.1	SsMYB97	G-box	CACGTC	875	915	6	light responsiveness
SS06G000570.1	SsMYB97	G-box	TACGTG	1078	1118	6	light responsiveness
SS06G000570.1	SsMYB97	G-box	CACGTC	1133	1173	6	light responsiveness
SS06G000570.1	SsMYB97	G-box	CACGTC	1141	1181	6	light responsiveness
SS06G000570.1	SsMYB97	G-box	TACGTG	1162	1202	6	light responsiveness
SS06G000570.1	SsMYB97	G-box	TACGTG	1178	1218	6	light responsiveness
SS06G000570.1	SsMYB97	G-box	TACGTG	1260	1300	6	light responsiveness
SS06G000570.1	SsMYB97	TGA-element	AACGAC	1627	1667	6	auxin-responsive
SS06G000570.1	SsMYB97	LTR	CCGAAA	946	986	6	low-temperature responsiveness
SS06G000570.1	SsMYB97	LTR	CCGAAA	1582	1622	6	low-temperature responsiveness
SS06G000570.1	SsMYB97	LTR	CCGAAA	1707	1747	6	low-temperature responsiveness
SS06G000570.1	SsMYB97	LTR	CCGAAA	1803	1843	6	low-temperature responsiveness
SS06G000570.1	SsMYB97	ACE	GCGACGTACC	351	391	9	light responsiveness
SS06G000570.1	SsMYB97	TGACG-motif	TGACG	431	471	5	MeJA-responsiveness
SS06G000570.1	SsMYB97	TGACG-motif	TGACG	874	914	5	MeJA-responsiveness
SS06G000570.1	SsMYB97	TGACG-motif	TGACG	1132	1172	5	MeJA-responsiveness
SS06G000570.1	SsMYB97	TGACG-motif	TGACG	1140	1180	5	MeJA-responsiveness
SS06G000570.1	SsMYB97	TGACG-motif	TGACG	1365	1405	5	MeJA-responsiveness
SS06G000570.1	SsMYB97	TGACG-motif	TGACG	1940	1980	5	MeJA-responsiveness
SS06G000570.1	SsMYB97	TGACG-motif	TGACG	1943	1983	5	MeJA-responsiveness
SS06G000570.1	SsMYB97	ABRE	ACGTG	-1	39	5	abscisic acid responsiveness
SS06G000570.1	SsMYB97	ABRE	ACGTG	876	916	5	abscisic acid responsiveness
SS06G000570.1	SsMYB97	ABRE	ACGTG	1078	1118	5	abscisic acid responsiveness
SS06G000570.1	SsMYB97	ABRE	ACGTG	1134	1174	5	abscisic acid responsiveness
SS06G000570.1	SsMYB97	ABRE	ACGTG	1142	1182	5	abscisic acid responsiveness
SS06G000570.1	SsMYB97	ABRE	ACGTG	1162	1202	5	abscisic acid responsiveness
SS06G000570.1	SsMYB97	ABRE	ACGTG	1178	1218	5	abscisic acid responsiveness
SS06G000570.1	SsMYB97	ABRE	GACACGTACGT	1257	1297	10	abscisic acid responsiveness
SS06G000570.1	SsMYB97	ABRE	CGTACGTGCA	1258	1298	9	abscisic acid responsiveness
SS06G000570.1	SsMYB97	ABRE	ACGTG	1261	1301	5	abscisic acid responsiveness
SS06G000570.1	SsMYB97	ABRE	ACGTG	1561	1601	5	abscisic acid responsiveness
SS06G000570.1	SsMYB97	G-Box	CACGTT	1560	1600	6	light responsiveness
SS06G015960.1	SsMYB113	CGTCA-motif	CGTCA	0	40	5	MeJA-responsiveness
SS06G015960.1	SsMYB113	CGTCA-motif	CGTCA	49	89	5	MeJA-responsiveness
SS06G015960.1	SsMYB113	CGTCA-motif	CGTCA	1372	1412	5	MeJA-responsiveness
SS06G015960.1	SsMYB113	CGTCA-motif	CGTCA	1874	1914	5	MeJA-responsiveness
SS06G015960.1	SsMYB113	ABRE	ACGTG	123	163	5	abscisic acid responsiveness
SS06G015960.1	SsMYB113	ABRE	ACGTG	249	289	5	abscisic acid responsiveness
SS06G015960.1	SsMYB113	ABRE	ACGTG	735	775	5	abscisic acid responsiveness
SS06G015960.1	SsMYB113	ABRE	ACGTG	1224	1264	5	abscisic acid responsiveness
SS06G015960.1	SsMYB113	ABRE	ACGTG	1679	1719	5	abscisic acid responsiveness
SS06G015960.1	SsMYB113	GARE-motif	TCTGTTG	1322	1362	7	gibberellin-responsive
SS06G015960.1	SsMYB113	TGA-element	AACGAC	838	878	6	auxin-responsive
SS06G015960.1	SsMYB113	G-box	CACGTC	123	163	6	light responsiveness
SS06G015960.1	SsMYB113	G-box	TACGTG	249	289	6	light responsiveness
SS06G015960.1	SsMYB113	G-box	TACGTG	734	774	6	light responsiveness
SS06G015960.1	SsMYB113	G-box	TAAACGTG	1221	1261	8	light responsiveness
SS06G015960.1	SsMYB113	G-box	CACGAC	1277	1317	6	light responsiveness
SS06G015960.1	SsMYB113	G-Box	CACGTT	1223	1263	6	light responsiveness
SS06G015960.1	SsMYB113	G-Box	CACGTT	1679	1719	6	light responsiveness
SS06G015960.1	SsMYB113	GT1-motif	GGTTAA	1043	1083	6	light responsive
SS06G015960.1	SsMYB113	TGACG-motif	TGACG	0	40	5	MeJA-responsiveness
SS06G015960.1	SsMYB113	TGACG-motif	TGACG	49	89	5	MeJA-responsiveness
SS06G015960.1	SsMYB113	TGACG-motif	TGACG	1372	1412	5	MeJA-responsiveness
SS06G015960.1	SsMYB113	TGACG-motif	TGACG	1874	1914	5	MeJA-responsiveness
SS06G099440.1	SsMYB112	TATC-box	TATCCCA	1127	1167	7	gibberellin-responsiveness
SS06G099440.1	SsMYB112	G-box	CACGAC	129	169	6	light responsiveness
SS06G099440.1	SsMYB112	G-box	TACGTG	543	583	6	light responsiveness
SS06G099440.1	SsMYB112	G-box	CACGAC	1861	1901	6	light responsiveness
SS06G099440.1	SsMYB112	LTR	CCGAAA	38	78	6	low-temperature responsiveness
SS06G099440.1	SsMYB112	LTR	CCGAAA	638	678	6	low-temperature responsiveness
SS06G099440.1	SsMYB112	LTR	CCGAAA	1747	1787	6	low-temperature responsiveness
SS06G099440.1	SsMYB112	CGTCA-motif	CGTCA	462	502	5	MeJA-responsiveness
SS06G099440.1	SsMYB112	CGTCA-motif	CGTCA	595	635	5	MeJA-responsiveness
SS06G099440.1	SsMYB112	GT1-motif	GGTTAAT	1099	1139	7	light responsive
SS06G099440.1	SsMYB112	GT1-motif	GGTTAA	1100	1140	6	light responsive
SS06G099440.1	SsMYB112	TGACG-motif	TGACG	462	502	5	MeJA-responsiveness
SS06G099440.1	SsMYB112	TGACG-motif	TGACG	595	635	5	MeJA-responsiveness
SS06G099440.1	SsMYB112	TC-rich repeats	ATTCTCTAAC	565	605	9	defense and stress responsiveness
SS06G099440.1	SsMYB112	G-Box	TCCACATGGCA	380	420	10	light responsiveness
SS06G099440.1	SsMYB112	ABRE	ACGTG	544	584	5	abscisic acid responsiveness
SS07G018340.1	SsMYB82	LTR	CCGAAA	503	543	6	low-temperature responsiveness
SS07G018340.1	SsMYB82	G-box	TACGTG	520	560	6	light responsiveness
SS07G018340.1	SsMYB82	G-box	TACGTG	856	896	6	light responsiveness
SS07G018340.1	SsMYB82	G-box	ACACGTG(G/t)CACC	1032	1072	11.5	light responsiveness
SS07G018340.1	SsMYB82	G-box	ACACGTGT	1036	1076	8	light responsiveness
SS07G018340.1	SsMYB82	G-box	CACGTG	1037	1077	6	light responsiveness
SS07G018340.1	SsMYB82	G-box	CACGTC	1131	1171	6	light responsiveness
SS07G018340.1	SsMYB82	G-box	CACGAC	1139	1179	6	light responsiveness
SS07G018340.1	SsMYB82	G-box	CACGTG	1822	1862	6	light responsiveness
SS07G018340.1	SsMYB82	CGTCA-motif	CGTCA	279	319	5	MeJA-responsiveness
SS07G018340.1	SsMYB82	CGTCA-motif	CGTCA	637	677	5	MeJA-responsiveness
SS07G018340.1	SsMYB82	CGTCA-motif	CGTCA	703	743	5	MeJA-responsiveness
SS07G018340.1	SsMYB82	CGTCA-motif	CGTCA	725	765	5	MeJA-responsiveness
SS07G018340.1	SsMYB82	CGTCA-motif	CGTCA	1133	1173	5	MeJA-responsiveness
SS07G018340.1	SsMYB82	CGTCA-motif	CGTCA	1722	1762	5	MeJA-responsiveness
SS07G018340.1	SsMYB82	ABRE	CGTACGTGCA	518	558	9	abscisic acid responsiveness
SS07G018340.1	SsMYB82	ABRE	ACGTG	520	560	5	abscisic acid responsiveness
SS07G018340.1	SsMYB82	ABRE	ACGTG	833	873	5	abscisic acid responsiveness
SS07G018340.1	SsMYB82	ABRE	ACGTG	856	896	5	abscisic acid responsiveness
SS07G018340.1	SsMYB82	ABRE	CACGTG	1037	1077	6	abscisic acid responsiveness
SS07G018340.1	SsMYB82	ABRE	ACGTG	1038	1078	5	abscisic acid responsiveness
SS07G018340.1	SsMYB82	ABRE	ACGTG	1131	1171	5	abscisic acid responsiveness
SS07G018340.1	SsMYB82	ABRE	CACGTG	1822	1862	6	abscisic acid responsiveness
SS07G018340.1	SsMYB82	ABRE	ACGTG	1823	1863	5	abscisic acid responsiveness
SS07G018340.1	SsMYB82	G-Box	CACGTT	833	873	6	light responsiveness
SS07G018340.1	SsMYB82	G-Box	CACGTG	1037	1077	6	light responsiveness
SS07G018340.1	SsMYB82	G-Box	CACGTG	1822	1862	6	light responsiveness
SS07G018340.1	SsMYB82	TGACG-motif	TGACG	279	319	5	MeJA-responsiveness
SS07G018340.1	SsMYB82	TGACG-motif	TGACG	637	677	5	MeJA-responsiveness
SS07G018340.1	SsMYB82	TGACG-motif	TGACG	703	743	5	MeJA-responsiveness
SS07G018340.1	SsMYB82	TGACG-motif	TGACG	725	765	5	MeJA-responsiveness
SS07G018340.1	SsMYB82	TGACG-motif	TGACG	1133	1173	5	MeJA-responsiveness
SS07G018340.1	SsMYB82	TGACG-motif	TGACG	1722	1762	5	MeJA-responsiveness
SS07G019130.1	SsMYB104	CGTCA-motif	CGTCA	835	875	5	MeJA-responsiveness
SS07G019130.1	SsMYB104	G-box	CACGAC	595	635	6	light responsiveness
SS07G019130.1	SsMYB104	LTR	CCGAAA	1490	1530	6	low-temperature responsiveness
SS07G019130.1	SsMYB104	LTR	CCGAAA	1587	1627	6	low-temperature responsiveness
SS07G019130.1	SsMYB104	TGACG-motif	TGACG	835	875	5	MeJA-responsiveness
SS08G110940.1	SsMYB81	CGTCA-motif	CGTCA	801	841	5	MeJA-responsiveness
SS08G110940.1	SsMYB81	CGTCA-motif	CGTCA	1097	1137	5	MeJA-responsiveness
SS08G110940.1	SsMYB81	CGTCA-motif	CGTCA	1631	1671	5	MeJA-responsiveness
SS08G110940.1	SsMYB81	CGTCA-motif	CGTCA	1877	1917	5	MeJA-responsiveness
SS08G110940.1	SsMYB81	TGA-element	AACGAC	1293	1333	6	auxin-responsive
SS08G110940.1	SsMYB81	LTR	CCGAAA	325	365	6	low-temperature responsiveness
SS08G110940.1	SsMYB81	LTR	CCGAAA	1512	1552	6	low-temperature responsiveness
SS08G110940.1	SsMYB81	LTR	CCGAAA	1644	1684	6	low-temperature responsiveness
SS08G110940.1	SsMYB81	G-box	CACGAC	697	737	6	light responsiveness
SS08G110940.1	SsMYB81	G-box	CACGAC	732	772	6	light responsiveness
SS08G110940.1	SsMYB81	G-box	CACGTG	797	837	6	light responsiveness
SS08G110940.1	SsMYB81	G-box	CACGTC	1017	1057	6	light responsiveness
SS08G110940.1	SsMYB81	G-box	CACGTC	1875	1915	6	light responsiveness
SS08G110940.1	SsMYB81	ABRE	CACGTG	797	837	6	abscisic acid responsiveness
SS08G110940.1	SsMYB81	ABRE	ACGTG	798	838	5	abscisic acid responsiveness
SS08G110940.1	SsMYB81	ABRE	ACGTG	929	969	5	abscisic acid responsiveness
SS08G110940.1	SsMYB81	ABRE	ACGTG	1018	1058	5	abscisic acid responsiveness
SS08G110940.1	SsMYB81	ABRE	ACGTG	1229	1269	5	abscisic acid responsiveness
SS08G110940.1	SsMYB81	ABRE	ACGTG	1875	1915	5	abscisic acid responsiveness
SS08G110940.1	SsMYB81	G-Box	CACGTG	797	837	6	light responsiveness
SS08G110940.1	SsMYB81	G-Box	CACGTT	929	969	6	light responsiveness
SS08G110940.1	SsMYB81	G-Box	CACGTT	1229	1269	6	light responsiveness
SS08G110940.1	SsMYB81	TC-rich repeats	GTTTTCTTAC	595	635	9	defense and stress responsiveness
SS08G110940.1	SsMYB81	TGACG-motif	TGACG	801	841	5	MeJA-responsiveness
SS08G110940.1	SsMYB81	TGACG-motif	TGACG	1097	1137	5	MeJA-responsiveness
SS08G110940.1	SsMYB81	TGACG-motif	TGACG	1631	1671	5	MeJA-responsiveness
SS08G110940.1	SsMYB81	TGACG-motif	TGACG	1877	1917	5	MeJA-responsiveness
SS08G110940.1	SsMYB81	GT1-motif	GGTTAAT	541	581	7	light responsive
SS08G110940.1	SsMYB81	GT1-motif	GGTTAA	542	582	6	light responsive
SS08G110940.1	SsMYB81	GT1-motif	GGTTAA	1149	1189	6	light responsive
SS09G006770.1	SsMYB93	TGACG-motif	TGACG	945	985	5	MeJA-responsiveness
SS09G006770.1	SsMYB93	Sp1	GGGCGG	1530	1570	6	light responsive
SS09G006770.1	SsMYB93	Sp1	GGGCGG	1567	1607	6	light responsive
SS09G006770.1	SsMYB93	ABRE	ACGTG	690	730	5	abscisic acid responsiveness
SS09G006770.1	SsMYB93	G-box	TACGTG	690	730	6	light responsiveness
SS09G006770.1	SsMYB93	G-box	CACGAC	1950	1990	6	light responsiveness
SS09G006770.1	SsMYB93	3-AF1 binding site	TAAGAGAGGAA	927	967	10	light responsive
SS09G006770.1	SsMYB93	CGTCA-motif	CGTCA	945	985	5	MeJA-responsiveness
SS09G014820.1	SsMYB95	CGTCA-motif	CGTCA	1840	1880	5	MeJA-responsiveness
SS09G014820.1	SsMYB95	TCA-element	CCATCTTTTT	1418	1458	9	salicylic acid responsiveness
SS09G014820.1	SsMYB95	TGACG-motif	TGACG	1840	1880	5	MeJA-responsiveness
SS09G014820.1	SsMYB95	GT1-motif	GGTTAA	1765	1805	6	light responsive
SS09G014820.1	SsMYB95	AuxRR-core	GGTCCAT	1415	1455	7	auxin responsiveness
SS09G014820.1	SsMYB95	G-Box	CACGTT	68	108	6	light responsiveness
SS09G014820.1	SsMYB95	ABRE	GCAACGTGTC	66	106	9	abscisic acid responsiveness
SS09G014820.1	SsMYB95	ABRE	ACGTG	69	109	5	abscisic acid responsiveness
SS09G014820.1	SsMYB95	ABRE	TACGGTC	1071	1111	7	abscisic acid responsiveness
SS09G097010.1	SsMYB100	ACE	GCGACGTACC	1673	1713	9	light responsiveness
SS09G097010.1	SsMYB100	ACE	GACACGTATG	1863	1903	9	light responsiveness
SS09G097010.1	SsMYB100	TGACG-motif	TGACG	597	637	5	MeJA-responsiveness
SS09G097010.1	SsMYB100	TGACG-motif	TGACG	1253	1293	5	MeJA-responsiveness
SS09G097010.1	SsMYB100	TGACG-motif	TGACG	1267	1307	5	MeJA-responsiveness
SS09G097010.1	SsMYB100	TGACG-motif	TGACG	1319	1359	5	MeJA-responsiveness
SS09G097010.1	SsMYB100	ABRE	ACGTG	196	236	5	abscisic acid responsiveness
SS09G097010.1	SsMYB100	ABRE	ACGTG	1011	1051	5	abscisic acid responsiveness
SS09G097010.1	SsMYB100	ABRE	ACGTG	1094	1134	5	abscisic acid responsiveness
SS09G097010.1	SsMYB100	ABRE	ACGTG	1132	1172	5	abscisic acid responsiveness
SS09G097010.1	SsMYB100	ABRE	CGTACGTGCA	1484	1524	9	abscisic acid responsiveness
SS09G097010.1	SsMYB100	ABRE	TACGGTC	1698	1738	7	abscisic acid responsiveness
SS09G097010.1	SsMYB100	ABRE	GACACGTACGT	1862	1902	10	abscisic acid responsiveness
SS09G097010.1	SsMYB100	ABRE	CGCACGTGTC	1863	1903	9	abscisic acid responsiveness
SS09G097010.1	SsMYB100	ABRE	TACGTGTC	1865	1905	8	abscisic acid responsiveness
SS09G097010.1	SsMYB100	ABRE	ACGTG	1866	1906	5	abscisic acid responsiveness
SS09G097010.1	SsMYB100	G-Box	CACGTT	1094	1134	6	light responsiveness
SS09G097010.1	SsMYB100	G-Box	CACGTT	1132	1172	6	light responsiveness
SS09G097010.1	SsMYB100	TCA-element	CCATCTTTTT	950	990	9	salicylic acid responsiveness
SS09G097010.1	SsMYB100	CGTCA-motif	CGTCA	597	637	5	MeJA-responsiveness
SS09G097010.1	SsMYB100	CGTCA-motif	CGTCA	1253	1293	5	MeJA-responsiveness
SS09G097010.1	SsMYB100	CGTCA-motif	CGTCA	1267	1307	5	MeJA-responsiveness
SS09G097010.1	SsMYB100	CGTCA-motif	CGTCA	1319	1359	5	MeJA-responsiveness
SS09G097010.1	SsMYB100	G-box	TACGTG	196	236	6	light responsiveness
SS09G097010.1	SsMYB100	G-box	CACGAC	395	435	6	light responsiveness
SS09G097010.1	SsMYB100	G-box	CACGTC	1011	1051	6	light responsiveness
SS09G097010.1	SsMYB100	G-box	CACGAC	1245	1285	6	light responsiveness
SS09G097010.1	SsMYB100	G-box	CACGAC	1798	1838	6	light responsiveness
SS09G097010.1	SsMYB100	G-box	TACGTG	1865	1905	6	light responsiveness
SS09G097010.1	SsMYB100	TGA-element	AACGAC	938	978	6	auxin-responsive
SS09G097010.1	SsMYB100	TGA-element	AACGAC	1206	1246	6	auxin-responsive
SS09G097010.1	SsMYB100	LTR	CCGAAA	1407	1447	6	low-temperature responsiveness
SS09G097010.1	SsMYB100	LTR	CCGAAA	1595	1635	6	low-temperature responsiveness
SS10G112340.1	SsMYB84	CGTCA-motif	CGTCA	324	364	5	MeJA-responsiveness
SS10G112340.1	SsMYB84	CGTCA-motif	CGTCA	927	967	5	MeJA-responsiveness
SS10G112340.1	SsMYB84	CGTCA-motif	CGTCA	1528	1568	5	MeJA-responsiveness
SS10G112340.1	SsMYB84	G-box	TACGTG	20	60	6	light responsiveness
SS10G112340.1	SsMYB84	G-box	TACGTG	40	80	6	light responsiveness
SS10G112340.1	SsMYB84	G-box	TACGTG	179	219	6	light responsiveness
SS10G112340.1	SsMYB84	G-box	TACGTG	295	335	6	light responsiveness
SS10G112340.1	SsMYB84	G-box	CACGTC	925	965	6	light responsiveness
SS10G112340.1	SsMYB84	G-box	TACGTG	1209	1249	6	light responsiveness
SS10G112340.1	SsMYB84	TGA-element	AACGAC	985	1025	6	auxin-responsive
SS10G112340.1	SsMYB84	TGA-element	AACGAC	1955	1995	6	auxin-responsive
SS10G112340.1	SsMYB84	GT1-motif	GGTTAA	120	160	6	light responsive
SS10G112340.1	SsMYB84	GT1-motif	GGTTAA	122	162	6	light responsive
SS10G112340.1	SsMYB84	GT1-motif	GGTTAA	218	258	6	light responsive
SS10G112340.1	SsMYB84	GT1-motif	GGTTAA	224	264	6	light responsive
SS10G112340.1	SsMYB84	GT1-motif	GGTTAA	230	270	6	light responsive
SS10G112340.1	SsMYB84	TGACG-motif	TGACG	324	364	5	MeJA-responsiveness
SS10G112340.1	SsMYB84	TGACG-motif	TGACG	927	967	5	MeJA-responsiveness
SS10G112340.1	SsMYB84	TGACG-motif	TGACG	1528	1568	5	MeJA-responsiveness
SS10G112340.1	SsMYB84	TC-rich repeats	ATTCTCTAAC	996	1036	9	defense and stress responsiveness
SS10G112340.1	SsMYB84	G-Box	CACGTT	302	342	6	light responsiveness
SS10G112340.1	SsMYB84	G-Box	CACGTT	492	532	6	light responsiveness
SS10G112340.1	SsMYB84	ABRE	ACGTG	20	60	5	abscisic acid responsiveness
SS10G112340.1	SsMYB84	ABRE	ACGTG	41	81	5	abscisic acid responsiveness
SS10G112340.1	SsMYB84	ABRE	ACGTG	180	220	5	abscisic acid responsiveness
SS10G112340.1	SsMYB84	ABRE	GACACGTACGT	292	332	10	abscisic acid responsiveness
SS10G112340.1	SsMYB84	ABRE	CGTACGTGCA	293	333	9	abscisic acid responsiveness
SS10G112340.1	SsMYB84	ABRE	ACGTG	296	336	5	abscisic acid responsiveness
SS10G112340.1	SsMYB84	ABRE	ACGTG	303	343	5	abscisic acid responsiveness
SS10G112340.1	SsMYB84	ABRE	GCAACGTGTC	490	530	9	abscisic acid responsiveness
SS10G112340.1	SsMYB84	ABRE	ACGTG	493	533	5	abscisic acid responsiveness
SS10G112340.1	SsMYB84	ABRE	ACGTG	925	965	5	abscisic acid responsiveness
SS10G112340.1	SsMYB84	ABRE	GACACGTACGT	1206	1246	10	abscisic acid responsiveness
SS10G112340.1	SsMYB84	ABRE	ACGTG	1210	1250	5	abscisic acid responsiveness
SS01G131710.1	SsMYB68	TGACG-motif	TGACG	94	134	5	MeJA-responsiveness
SS01G131710.1	SsMYB68	TGACG-motif	TGACG	1910	1950	5	MeJA-responsiveness
SS01G131710.1	SsMYB68	CGTCA-motif	CGTCA	94	134	5	MeJA-responsiveness
SS01G131710.1	SsMYB68	CGTCA-motif	CGTCA	1910	1950	5	MeJA-responsiveness
SS01G131710.1	SsMYB68	LTR	CCGAAA	1671	1711	6	low-temperature responsiveness
SS01G131710.1	SsMYB68	GT1-motif	GGTTAA	286	326	6	light responsive
SS01G131710.1	SsMYB68	GT1-motif	GGTTAA	288	328	6	light responsive
SS01G131710.1	SsMYB68	GT1-motif	GGTTAA	445	485	6	light responsive
SS01G131710.1	SsMYB68	GT1-motif	GGTTAA	1273	1313	6	light responsive
SS01G131710.1	SsMYB68	G-box	CACGTC	95	135	6	light responsiveness
SS01G131710.1	SsMYB68	G-box	CACGAC	1058	1098	6	light responsiveness
SS01G131710.1	SsMYB68	Sp1	GGGCGG	-14	26	6	light responsive
SS01G131710.1	SsMYB68	Sp1	GGGCGG	43	83	6	light responsive
SS01G131710.1	SsMYB68	Sp1	GGGCGG	1340	1380	6	light responsive
SS01G131710.1	SsMYB68	ABRE	ACGTG	96	136	5	abscisic acid responsiveness
SS01G131710.1	SsMYB68	ABRE	TACGGTC	256	296	7	abscisic acid responsiveness
SS01G131710.1	SsMYB68	ABRE	GACACGTGGC	1067	1107	9	abscisic acid responsiveness
SS01G131710.1	SsMYB68	AuxRR-core	GGTCCAT	35	75	7	auxin responsiveness
SS01G131710.1	SsMYB68	AuxRR-core	GGTCCAT	1033	1073	7	auxin responsiveness
SS01G135820.1	SsMYB49	TGACG-motif	TGACG	201	241	5	MeJA-responsiveness
SS01G135820.1	SsMYB49	TGACG-motif	TGACG	781	821	5	MeJA-responsiveness
SS01G135820.1	SsMYB49	TGACG-motif	TGACG	1085	1125	5	MeJA-responsiveness
SS01G135820.1	SsMYB49	TGACG-motif	TGACG	1377	1417	5	MeJA-responsiveness
SS01G135820.1	SsMYB49	TGACG-motif	TGACG	1924	1964	5	MeJA-responsiveness
SS01G135820.1	SsMYB49	ACE	GACACGTATG	1511	1551	9	light responsiveness
SS01G135820.1	SsMYB49	CGTCA-motif	CGTCA	201	241	5	MeJA-responsiveness
SS01G135820.1	SsMYB49	CGTCA-motif	CGTCA	781	821	5	MeJA-responsiveness
SS01G135820.1	SsMYB49	CGTCA-motif	CGTCA	1085	1125	5	MeJA-responsiveness
SS01G135820.1	SsMYB49	CGTCA-motif	CGTCA	1377	1417	5	MeJA-responsiveness
SS01G135820.1	SsMYB49	CGTCA-motif	CGTCA	1924	1964	5	MeJA-responsiveness
SS01G135820.1	SsMYB49	LTR	CCGAAA	457	497	6	low-temperature responsiveness
SS01G135820.1	SsMYB49	LTR	CCGAAA	1142	1182	6	low-temperature responsiveness
SS01G135820.1	SsMYB49	LTR	CCGAAA	1165	1205	6	low-temperature responsiveness
SS01G135820.1	SsMYB49	G-box	CACGTG	346	386	6	light responsiveness
SS01G135820.1	SsMYB49	G-box	CACGAC	1147	1187	6	light responsiveness
SS01G135820.1	SsMYB49	G-box	CACGAC	1223	1263	6	light responsiveness
SS01G135820.1	SsMYB49	G-box	CACGAC	1361	1401	6	light responsiveness
SS01G135820.1	SsMYB49	G-box	TACGTG	1501	1541	6	light responsiveness
SS01G135820.1	SsMYB49	G-box	TACGTG	1513	1553	6	light responsiveness
SS01G135820.1	SsMYB49	G-box	TACGTG	1681	1721	6	light responsiveness
SS01G135820.1	SsMYB49	G-Box	CACGTG	346	386	6	light responsiveness
SS01G135820.1	SsMYB49	GARE-motif	TCTGTTG	389	429	7	gibberellin-responsive
SS01G135820.1	SsMYB49	ABRE	CACGTG	346	386	6	abscisic acid responsiveness
SS01G135820.1	SsMYB49	ABRE	ACGTG	347	387	5	abscisic acid responsiveness
SS01G135820.1	SsMYB49	ABRE	CGTACGTGCA	1261	1301	9	abscisic acid responsiveness
SS01G135820.1	SsMYB49	ABRE	CGTACGTGCA	1296	1336	9	abscisic acid responsiveness
SS01G135820.1	SsMYB49	ABRE	ACGTG	1501	1541	5	abscisic acid responsiveness
SS01G135820.1	SsMYB49	ABRE	CGCACGTGTC	1511	1551	9	abscisic acid responsiveness
SS01G135820.1	SsMYB49	ABRE	ACGTG	1513	1553	5	abscisic acid responsiveness
SS01G135820.1	SsMYB49	ABRE	ACGTG	1681	1721	5	abscisic acid responsiveness
SS02G000020.1	SsMYB56	GARE-motif	TCTGTTG	693	733	7	gibberellin-responsive
SS02G000020.1	SsMYB56	ABRE	GCCGCGTGGC	371	411	9	abscisic acid responsiveness
SS02G000020.1	SsMYB56	ABRE	GCCGCGTGGC	1304	1344	9	abscisic acid responsiveness
SS02G000020.1	SsMYB56	ABRE	ACGTG	1584	1624	5	abscisic acid responsiveness
SS02G000020.1	SsMYB56	ABRE	ACGTG	1630	1670	5	abscisic acid responsiveness
SS02G000020.1	SsMYB56	ABRE	ACGTG	1636	1676	5	abscisic acid responsiveness
SS02G000020.1	SsMYB56	ABRE	ACGTG	1878	1918	5	abscisic acid responsiveness
SS02G000020.1	SsMYB56	P-box	CCTTTTG	1251	1291	7	gibberellin-responsive
SS02G000020.1	SsMYB56	TGA-element	AACGAC	1360	1400	6	auxin-responsive
SS02G000020.1	SsMYB56	TGACG-motif	TGACG	1069	1109	5	MeJA-responsiveness
SS02G000020.1	SsMYB56	CGTCA-motif	CGTCA	1069	1109	5	MeJA-responsiveness
SS02G000020.1	SsMYB56	G-box	TACGTG	1584	1624	6	light responsiveness
SS02G000020.1	SsMYB56	G-box	TACGTG	1630	1670	6	light responsiveness
SS02G000020.1	SsMYB56	G-box	CACGTC	1636	1676	6	light responsiveness
SS02G000020.1	SsMYB56	G-box	TACGTG	1878	1918	6	light responsiveness
SS02G004950.1	SsMYB65	TGACG-motif	TGACG	312	352	5	MeJA-responsiveness
SS02G004950.1	SsMYB65	TGACG-motif	TGACG	610	650	5	MeJA-responsiveness
SS02G004950.1	SsMYB65	TGACG-motif	TGACG	1088	1128	5	MeJA-responsiveness
SS02G004950.1	SsMYB65	TGACG-motif	TGACG	1140	1180	5	MeJA-responsiveness
SS02G004950.1	SsMYB65	TGACG-motif	TGACG	1224	1264	5	MeJA-responsiveness
SS02G004950.1	SsMYB65	TCA-element	CCATCTTTTT	841	881	9	salicylic acid responsiveness
SS02G004950.1	SsMYB65	TC-rich repeats	ATTCTCTAAC	145	185	9	defense and stress responsiveness
SS02G004950.1	SsMYB65	LTR	CCGAAA	456	496	6	low-temperature responsiveness
SS02G004950.1	SsMYB65	CGTCA-motif	CGTCA	312	352	5	MeJA-responsiveness
SS02G004950.1	SsMYB65	CGTCA-motif	CGTCA	610	650	5	MeJA-responsiveness
SS02G004950.1	SsMYB65	CGTCA-motif	CGTCA	1088	1128	5	MeJA-responsiveness
SS02G004950.1	SsMYB65	CGTCA-motif	CGTCA	1140	1180	5	MeJA-responsiveness
SS02G004950.1	SsMYB65	CGTCA-motif	CGTCA	1224	1264	5	MeJA-responsiveness
SS02G004950.1	SsMYB65	ABRE	GCCGCGTGGC	1673	1713	9	abscisic acid responsiveness
SS02G004950.1	SsMYB65	GARE-motif	TCTGTTG	1959	1999	7	gibberellin-responsive
SS02G004950.1	SsMYB65	Sp1	GGGCGG	1497	1537	6	light responsive
SS02G025240.1	SsMYB48	ACE	GCGACGTACC	1478	1518	9	light responsiveness
SS02G025240.1	SsMYB48	TGACG-motif	TGACG	359	399	5	MeJA-responsiveness
SS02G025240.1	SsMYB48	TGACG-motif	TGACG	384	424	5	MeJA-responsiveness
SS02G025240.1	SsMYB48	G-box	CACGAC	35	75	6	light responsiveness
SS02G025240.1	SsMYB48	G-box	CACGTC	196	236	6	light responsiveness
SS02G025240.1	SsMYB48	G-box	CACGTG	249	289	6	light responsiveness
SS02G025240.1	SsMYB48	G-box	TACGTG	677	717	6	light responsiveness
SS02G025240.1	SsMYB48	G-box	TACGTG	1057	1097	6	light responsiveness
SS02G025240.1	SsMYB48	G-box	CACGTG	1236	1276	6	light responsiveness
SS02G025240.1	SsMYB48	G-box	TACGTG	1446	1486	6	light responsiveness
SS02G025240.1	SsMYB48	G-box	TACGTG	1450	1490	6	light responsiveness
SS02G025240.1	SsMYB48	CGTCA-motif	CGTCA	359	399	5	MeJA-responsiveness
SS02G025240.1	SsMYB48	CGTCA-motif	CGTCA	384	424	5	MeJA-responsiveness
SS02G025240.1	SsMYB48	ABRE	TACGGTC	27	67	7	abscisic acid responsiveness
SS02G025240.1	SsMYB48	ABRE	ACGTG	196	236	5	abscisic acid responsiveness
SS02G025240.1	SsMYB48	ABRE	GCCGCGTGGC	221	261	9	abscisic acid responsiveness
SS02G025240.1	SsMYB48	ABRE	CACGTG	249	289	6	abscisic acid responsiveness
SS02G025240.1	SsMYB48	ABRE	ACGTG	250	290	5	abscisic acid responsiveness
SS02G025240.1	SsMYB48	ABRE	ACGTG	678	718	5	abscisic acid responsiveness
SS02G025240.1	SsMYB48	ABRE	ACGTG	1058	1098	5	abscisic acid responsiveness
SS02G025240.1	SsMYB48	ABRE	CACGTG	1236	1276	6	abscisic acid responsiveness
SS02G025240.1	SsMYB48	ABRE	ACGTG	1237	1277	5	abscisic acid responsiveness
SS02G025240.1	SsMYB48	ABRE	CGTACGTGCA	1444	1484	10	abscisic acid responsiveness
SS02G025240.1	SsMYB48	ABRE	ACGTG	1446	1486	5	abscisic acid responsiveness
SS02G025240.1	SsMYB48	ABRE	CGTACGTGCA	1448	1488	9	abscisic acid responsiveness
SS02G025240.1	SsMYB48	ABRE	ACGTG	1451	1491	5	abscisic acid responsiveness
SS02G025240.1	SsMYB48	ABRE	GCCGCGTGGC	1650	1690	9	abscisic acid responsiveness
SS02G025240.1	SsMYB48	Sp1	GGGCGG	1311	1351	6	light responsive
SS02G139520.1	SsMYB64	G-box	CACGTG	321	361	6	light responsiveness
SS02G139520.1	SsMYB64	G-box	CCACGTAA	511	551	8	light responsiveness
SS02G139520.1	SsMYB64	G-box	TACGTG	512	552	6	light responsiveness
SS02G139520.1	SsMYB64	G-box	TACGTG	994	1034	6	light responsiveness
SS02G139520.1	SsMYB64	G-box	CACGTC	1209	1249	6	light responsiveness
SS02G139520.1	SsMYB64	G-box	CACGAC	1325	1365	6	light responsiveness
SS02G139520.1	SsMYB64	G-box	CACGAC	1453	1493	6	light responsiveness
SS02G139520.1	SsMYB64	LTR	CCGAAA	261	301	6	low-temperature responsiveness
SS02G139520.1	SsMYB64	LTR	CCGAAA	1368	1408	6	low-temperature responsiveness
SS02G139520.1	SsMYB64	CGTCA-motif	CGTCA	369	409	5	MeJA-responsiveness
SS02G139520.1	SsMYB64	CGTCA-motif	CGTCA	450	490	5	MeJA-responsiveness
SS02G139520.1	SsMYB64	CGTCA-motif	CGTCA	463	503	5	MeJA-responsiveness
SS02G139520.1	SsMYB64	CGTCA-motif	CGTCA	971	1011	5	MeJA-responsiveness
SS02G139520.1	SsMYB64	CGTCA-motif	CGTCA	1208	1248	5	MeJA-responsiveness
SS02G139520.1	SsMYB64	CGTCA-motif	CGTCA	1526	1566	5	MeJA-responsiveness
SS02G139520.1	SsMYB64	CGTCA-motif	CGTCA	1714	1754	5	MeJA-responsiveness
SS02G139520.1	SsMYB64	GT1-motif	GGTTAA	257	297	6	light responsive
SS02G139520.1	SsMYB64	GT1-motif	GGTTAA	1364	1404	6	light responsive
SS02G139520.1	SsMYB64	ACE	GCGACGTACC	1859	1899	9	light responsiveness
SS02G139520.1	SsMYB64	TGACG-motif	TGACG	369	409	5	MeJA-responsiveness
SS02G139520.1	SsMYB64	TGACG-motif	TGACG	450	490	5	MeJA-responsiveness
SS02G139520.1	SsMYB64	TGACG-motif	TGACG	463	503	5	MeJA-responsiveness
SS02G139520.1	SsMYB64	TGACG-motif	TGACG	971	1011	5	MeJA-responsiveness
SS02G139520.1	SsMYB64	TGACG-motif	TGACG	1208	1248	5	MeJA-responsiveness
SS02G139520.1	SsMYB64	TGACG-motif	TGACG	1526	1566	5	MeJA-responsiveness
SS02G139520.1	SsMYB64	TGACG-motif	TGACG	1714	1754	5	MeJA-responsiveness
SS03G019610.1	SsMYB52	AuxRR-core	GGTCCAT	114	154	7	auxin responsiveness
SS03G019610.1	SsMYB52	Sp1	GGGCGG	1570	1610	6	light responsive
SS03G019610.1	SsMYB52	CGTCA-motif	CGTCA	1181	1221	5	MeJA-responsiveness
SS03G019610.1	SsMYB52	CGTCA-motif	CGTCA	1564	1604	5	MeJA-responsiveness
SS03G019610.1	SsMYB52	TGACG-motif	TGACG	1181	1221	5	MeJA-responsiveness
SS03G019610.1	SsMYB52	TGACG-motif	TGACG	1564	1604	5	MeJA-responsiveness
SS03G032700.1	SsMYB58	TGACG-motif	TGACG	638	678	5	MeJA-responsiveness
SS03G032700.1	SsMYB58	TGACG-motif	TGACG	1693	1733	5	MeJA-responsiveness
SS03G032700.1	SsMYB58	TGACG-motif	TGACG	1706	1746	5	MeJA-responsiveness
SS03G032700.1	SsMYB58	ACE	GCGACGTACC	1093	1133	9	light responsiveness
SS03G032700.1	SsMYB58	GT1-motif	GGTTAAT	-5	35	7	light responsive
SS03G032700.1	SsMYB58	GT1-motif	GGTTAA	65	105	6	light responsive
SS03G032700.1	SsMYB58	CGTCA-motif	CGTCA	638	678	5	MeJA-responsiveness
SS03G032700.1	SsMYB58	CGTCA-motif	CGTCA	1693	1733	5	MeJA-responsiveness
SS03G032700.1	SsMYB58	CGTCA-motif	CGTCA	1706	1746	5	MeJA-responsiveness
SS03G032700.1	SsMYB58	LTR	CCGAAA	1061	1101	6	low-temperature responsiveness
SS03G032700.1	SsMYB58	G-box	TACGTG	913	953	6	light responsiveness
SS03G032700.1	SsMYB58	G-box	TACGTG	1204	1244	6	light responsiveness
SS03G032700.1	SsMYB58	G-box	CACGAC	1542	1582	6	light responsiveness
SS03G032700.1	SsMYB58	G-box	CACGTC	1902	1942	6	light responsiveness
SS03G032700.1	SsMYB58	G-box	TACGTG	1922	1962	6	light responsiveness
SS03G032700.1	SsMYB58	TC-rich repeats	ATTCTCTAAC	1940	1980	9	defense and stress responsiveness
SS03G032700.1	SsMYB58	TCA-element	CCATCTTTTT	554	594	9	salicylic acid responsiveness
SS03G032700.1	SsMYB58	TCA-element	CCATCTTTTT	586	626	9	salicylic acid responsiveness
SS03G032700.1	SsMYB58	TCA-element	CCATCTTTTT	761	801	9	salicylic acid responsiveness
SS03G032700.1	SsMYB58	P-box	CCTTTTG	1070	1110	7	gibberellin-responsive
SS03G032700.1	SsMYB58	ABRE	ACGTG	914	954	5	abscisic acid responsiveness
SS03G032700.1	SsMYB58	ABRE	ACGTG	1205	1245	5	abscisic acid responsiveness
SS03G032700.1	SsMYB58	ABRE	ACGTG	1902	1942	5	abscisic acid responsiveness
SS03G032700.1	SsMYB58	ABRE	ACGTG	1922	1962	5	abscisic acid responsiveness
SS03G032700.1	SsMYB58	TGA-element	AACGAC	1289	1329	6	auxin-responsive
SS03G137880.1	SsMYB60	TGACG-motif	TGACG	464	504	5	MeJA-responsiveness
SS03G137880.1	SsMYB60	TGACG-motif	TGACG	1141	1181	5	MeJA-responsiveness
SS03G137880.1	SsMYB60	TGACG-motif	TGACG	1335	1375	5	MeJA-responsiveness
SS03G137880.1	SsMYB60	TGACG-motif	TGACG	1452	1492	5	MeJA-responsiveness
SS03G137880.1	SsMYB60	TGACG-motif	TGACG	1459	1499	5	MeJA-responsiveness
SS03G137880.1	SsMYB60	WUN-motif	AAATTTCCT	1876	1916	9	wound-responsive
SS03G137880.1	SsMYB60	ACE	GACACGTATG	1688	1728	9	light responsiveness
SS03G137880.1	SsMYB60	GT1-motif	GGTTAAT	1629	1669	7	light responsive
SS03G137880.1	SsMYB60	CGTCA-motif	CGTCA	464	504	5	MeJA-responsiveness
SS03G137880.1	SsMYB60	CGTCA-motif	CGTCA	1141	1181	5	MeJA-responsiveness
SS03G137880.1	SsMYB60	CGTCA-motif	CGTCA	1335	1375	5	MeJA-responsiveness
SS03G137880.1	SsMYB60	CGTCA-motif	CGTCA	1452	1492	5	MeJA-responsiveness
SS03G137880.1	SsMYB60	CGTCA-motif	CGTCA	1459	1499	5	MeJA-responsiveness
SS03G137880.1	SsMYB60	LTR	CCGAAA	969	1009	6	low-temperature responsiveness
SS03G137880.1	SsMYB60	LTR	CCGAAA	1159	1199	6	low-temperature responsiveness
SS03G137880.1	SsMYB60	G-box	CACGTC	1336	1376	6	light responsiveness
SS03G137880.1	SsMYB60	Sp1	GGGCGG	1917	1957	6	light responsive
SS03G137880.1	SsMYB60	ABRE	ACGTG	1337	1377	5	abscisic acid responsiveness
SS03G137880.1	SsMYB60	ABRE	TACGGTC	1399	1439	7	abscisic acid responsiveness
SS03G137880.1	SsMYB60	TGA-element	AACGAC	1844	1884	6	auxin-responsive
SS04G142710.1	SsMYB41	TGACG-motif	TGACG	524	564	5	MeJA-responsiveness
SS04G142710.1	SsMYB41	TGACG-motif	TGACG	1402	1442	5	MeJA-responsiveness
SS04G142710.1	SsMYB41	TGACG-motif	TGACG	1830	1870	5	MeJA-responsiveness
SS04G142710.1	SsMYB41	TGACG-motif	TGACG	1876	1916	5	MeJA-responsiveness
SS04G142710.1	SsMYB41	GT1-motif	GGTTAA	1929	1969	6	light responsive
SS04G142710.1	SsMYB41	CGTCA-motif	CGTCA	524	564	5	MeJA-responsiveness
SS04G142710.1	SsMYB41	CGTCA-motif	CGTCA	1402	1442	5	MeJA-responsiveness
SS04G142710.1	SsMYB41	CGTCA-motif	CGTCA	1830	1870	5	MeJA-responsiveness
SS04G142710.1	SsMYB41	CGTCA-motif	CGTCA	1876	1916	5	MeJA-responsiveness
SS04G142710.1	SsMYB41	G-box	CACGTC	92	132	6	light responsiveness
SS04G142710.1	SsMYB41	G-box	TACGTG	440	480	6	light responsiveness
SS04G142710.1	SsMYB41	G-box	CACGTG	496	536	6	light responsiveness
SS04G142710.1	SsMYB41	G-box	TACGTG	502	542	6	light responsiveness
SS04G142710.1	SsMYB41	G-box	TAAACGTG	948	988	8	light responsiveness
SS04G142710.1	SsMYB41	G-box	TACGTG	1394	1434	6	light responsiveness
SS04G142710.1	SsMYB41	G-box	TACGTG	1398	1438	6	light responsiveness
SS04G142710.1	SsMYB41	G-box	CACGTC	1403	1443	6	light responsiveness
SS04G142710.1	SsMYB41	G-box	CACGTG	1621	1661	6	light responsiveness
SS04G142710.1	SsMYB41	G-box	CACGAC	1810	1850	6	light responsiveness
SS04G142710.1	SsMYB41	G-box	TACGTG	1860	1900	6	light responsiveness
SS04G142710.1	SsMYB41	G-box	CACGTC	1973	2013	6	light responsiveness
SS04G142710.1	SsMYB41	Sp1	GGGCGG	116	156	6	light responsive
SS04G142710.1	SsMYB41	G-Box	CACGTG	496	536	6	light responsiveness
SS04G142710.1	SsMYB41	G-Box	CACGTT	633	673	6	light responsiveness
SS04G142710.1	SsMYB41	G-Box	CACGTT	950	990	6	light responsiveness
SS04G142710.1	SsMYB41	G-Box	CACGTG	1621	1661	6	light responsiveness
SS04G142710.1	SsMYB41	ABRE	ACGTG	93	133	5	abscisic acid responsiveness
SS04G142710.1	SsMYB41	ABRE	ACGTG	441	481	5	abscisic acid responsiveness
SS04G142710.1	SsMYB41	ABRE	CGTACGTGCA	442	482	9	abscisic acid responsiveness
SS04G142710.1	SsMYB41	ABRE	CACGTG	496	536	6	abscisic acid responsiveness
SS04G142710.1	SsMYB41	ABRE	ACGTG	497	537	5	abscisic acid responsiveness
SS04G142710.1	SsMYB41	ABRE	ACGTG	503	543	5	abscisic acid responsiveness
SS04G142710.1	SsMYB41	ABRE	ACGTG	633	673	5	abscisic acid responsiveness
SS04G142710.1	SsMYB41	ABRE	AACCCGG	741	781	7	abscisic acid responsiveness
SS04G142710.1	SsMYB41	ABRE	ACGTG	951	991	5	abscisic acid responsiveness
SS04G142710.1	SsMYB41	ABRE	GACACGTACGT	1392	1432	10	abscisic acid responsiveness
SS04G142710.1	SsMYB41	ABRE	ACGTG	1394	1434	5	abscisic acid responsiveness
SS04G142710.1	SsMYB41	ABRE	GACACGTACGT	1395	1435	10	abscisic acid responsiveness
SS04G142710.1	SsMYB41	ABRE	ACGTG	1399	1439	5	abscisic acid responsiveness
SS04G142710.1	SsMYB41	ABRE	ACGTG	1404	1444	5	abscisic acid responsiveness
SS04G142710.1	SsMYB41	ABRE	CACGTG	1621	1661	6	abscisic acid responsiveness
SS04G142710.1	SsMYB41	ABRE	ACGTG	1622	1662	5	abscisic acid responsiveness
SS04G142710.1	SsMYB41	ABRE	ACGTG	1860	1900	5	abscisic acid responsiveness
SS04G142710.1	SsMYB41	ABRE	ACGTG	1973	2013	5	abscisic acid responsiveness
SS04G142710.1	SsMYB41	P-box	CCTTTTG	734	774	7	gibberellin-responsive
SS04G142710.1	SsMYB41	TGA-element	AACGAC	105	145	6	auxin-responsive
SS04G142710.1	SsMYB41	TGA-element	AACGAC	451	491	6	auxin-responsive
SS04G142710.1	SsMYB41	TGA-element	AACGAC	1909	1949	6	auxin-responsive
SS04G144360.1	SsMYB51	G-Box	CACGTG	540	580	6	light responsiveness
SS04G144360.1	SsMYB51	ABRE	ACGTG	212	252	5	abscisic acid responsiveness
SS04G144360.1	SsMYB51	ABRE	ACGTG	530	570	5	abscisic acid responsiveness
SS04G144360.1	SsMYB51	ABRE	CGTACGTGCA	532	572	9	abscisic acid responsiveness
SS04G144360.1	SsMYB51	ABRE	CACGTG	540	580	6	abscisic acid responsiveness
SS04G144360.1	SsMYB51	ABRE	ACGTG	541	581	5	abscisic acid responsiveness
SS04G144360.1	SsMYB51	ABRE	AACCCGG	882	922	7	abscisic acid responsiveness
SS04G144360.1	SsMYB51	ABRE	AACCCGG	983	1023	7	abscisic acid responsiveness
SS04G144360.1	SsMYB51	ABRE	ACGTG	1048	1088	5	abscisic acid responsiveness
SS04G144360.1	SsMYB51	ABRE	ACGTG	1543	1583	5	abscisic acid responsiveness
SS04G144360.1	SsMYB51	ABRE	AACCCGG	1731	1771	7	abscisic acid responsiveness
SS04G144360.1	SsMYB51	TGA-element	AACGAC	1309	1349	6	auxin-responsive
SS04G144360.1	SsMYB51	TGACG-motif	TGACG	1921	1961	5	MeJA-responsiveness
SS04G144360.1	SsMYB51	GT1-motif	GGTTAAT	980	1020	7	light responsive
SS04G144360.1	SsMYB51	GT1-motif	GGTTAA	981	1021	6	light responsive
SS04G144360.1	SsMYB51	GT1-motif	GGTTAAT	1129	1169	7	light responsive
SS04G144360.1	SsMYB51	GT1-motif	GGTTAA	1130	1170	6	light responsive
SS04G144360.1	SsMYB51	LTR	CCGAAA	571	611	6	low-temperature responsiveness
SS04G144360.1	SsMYB51	LTR	CCGAAA	1568	1608	6	low-temperature responsiveness
SS04G144360.1	SsMYB51	CGTCA-motif	CGTCA	1921	1961	5	MeJA-responsiveness
SS04G144360.1	SsMYB51	G-box	TACGTG	211	251	6	light responsiveness
SS04G144360.1	SsMYB51	G-box	CACGTC	530	570	6	light responsiveness
SS04G144360.1	SsMYB51	G-box	CACGTG	540	580	6	light responsiveness
SS04G144360.1	SsMYB51	G-box	CACGAC	891	931	6	light responsiveness
SS04G144360.1	SsMYB51	G-box	CCACGTAA	1047	1087	8	light responsiveness
SS04G144360.1	SsMYB51	G-box	TACGTG	1048	1088	6	light responsiveness
SS04G144360.1	SsMYB51	G-box	CCACGTAA	1542	1582	8	light responsiveness
SS04G144360.1	SsMYB51	G-box	TACGTG	1543	1583	6	light responsiveness
SS04G144370.1	SsMYB79	TATC-box	TATCCCA	1184	1224	7	gibberellin-responsiveness
SS04G144370.1	SsMYB79	TGA-element	AACGAC	134	174	6	auxin-responsive
SS04G144370.1	SsMYB79	TGA-element	AACGAC	362	402	6	auxin-responsive
SS04G144370.1	SsMYB79	TGA-element	AACGAC	1190	1230	6	auxin-responsive
SS04G144370.1	SsMYB79	ABRE	ACGTG	572	612	5	abscisic acid responsiveness
SS04G144370.1	SsMYB79	ABRE	ACGTG	662	702	5	abscisic acid responsiveness
SS04G144370.1	SsMYB79	ABRE	ACGTG	725	765	5	abscisic acid responsiveness
SS04G144370.1	SsMYB79	ABRE	ACGTG	845	885	5	abscisic acid responsiveness
SS04G144370.1	SsMYB79	ABRE	ACGTG	944	984	5	abscisic acid responsiveness
SS04G144370.1	SsMYB79	ABRE	ACGTG	1179	1219	5	abscisic acid responsiveness
SS04G144370.1	SsMYB79	ABRE	GACACGTACGT	1206	1246	10	abscisic acid responsiveness
SS04G144370.1	SsMYB79	ABRE	GACACGTACGT	1209	1249	10	abscisic acid responsiveness
SS04G144370.1	SsMYB79	ABRE	CGTACGTGCA	1210	1250	9	abscisic acid responsiveness
SS04G144370.1	SsMYB79	ABRE	ACGTG	1213	1253	5	abscisic acid responsiveness
SS04G144370.1	SsMYB79	ABRE	ACGTG	1716	1756	5	abscisic acid responsiveness
SS04G144370.1	SsMYB79	ABRE	ACGTG	1750	1790	5	abscisic acid responsiveness
SS04G144370.1	SsMYB79	P-box	CCTTTTG	372	412	7	gibberellin-responsive
SS04G144370.1	SsMYB79	P-box	CCTTTTG	970	1010	7	gibberellin-responsive
SS04G144370.1	SsMYB79	G-Box	CACGTT	844	884	6	light responsiveness
SS04G144370.1	SsMYB79	G-Box	CACGTT	1715	1755	6	light responsiveness
SS04G144370.1	SsMYB79	G-Box	CACGTT	1749	1789	6	light responsiveness
SS04G144370.1	SsMYB79	G-box	TACGTG	571	611	6	light responsiveness
SS04G144370.1	SsMYB79	G-box	CACGTC	662	702	6	light responsiveness
SS04G144370.1	SsMYB79	G-box	TACGTG	725	765	6	light responsiveness
SS04G144370.1	SsMYB79	G-box	TACGTG	944	984	6	light responsiveness
SS04G144370.1	SsMYB79	G-box	TACGTG	1178	1218	6	light responsiveness
SS04G144370.1	SsMYB79	G-box	TACGTG	1212	1252	6	light responsiveness
SS04G144370.1	SsMYB79	CGTCA-motif	CGTCA	626	666	5	MeJA-responsiveness
SS04G144370.1	SsMYB79	CGTCA-motif	CGTCA	1629	1669	5	MeJA-responsiveness
SS04G144370.1	SsMYB79	CGTCA-motif	CGTCA	1854	1894	5	MeJA-responsiveness
SS04G144370.1	SsMYB79	TGACG-motif	TGACG	626	666	5	MeJA-responsiveness
SS04G144370.1	SsMYB79	TGACG-motif	TGACG	1629	1669	5	MeJA-responsiveness
SS04G144370.1	SsMYB79	TGACG-motif	TGACG	1854	1894	5	MeJA-responsiveness
SS05G005380.1	SsMYB46	TGA-element	AACGAC	1505	1545	6	auxin-responsive
SS05G005380.1	SsMYB46	TGA-element	AACGAC	1846	1886	6	auxin-responsive
SS05G005380.1	SsMYB46	Sp1	GGGCGG	1237	1277	6	light responsive
SS05G005380.1	SsMYB46	G-Box	CACGTT	622	662	6	light responsiveness
SS05G005380.1	SsMYB46	G-Box	CACGTT	1640	1680	6	light responsiveness
SS05G005380.1	SsMYB46	G-box	CACGTC	960	1000	6	light responsiveness
SS05G005380.1	SsMYB46	G-box	TACGTG	1514	1554	6	light responsiveness
SS05G005380.1	SsMYB46	GT1-motif	GGTTAAT	1418	1458	7	light responsive
SS05G005380.1	SsMYB46	GT1-motif	GGTTAA	1419	1459	6	light responsive
SS05G005380.1	SsMYB46	TGACG-motif	TGACG	144	184	5	MeJA-responsiveness
SS05G005380.1	SsMYB46	TGACG-motif	TGACG	1298	1338	5	MeJA-responsiveness
SS05G005380.1	SsMYB46	ABRE	GCAACGTGTC	620	660	9	abscisic acid responsiveness
SS05G005380.1	SsMYB46	ABRE	ACGTG	623	663	5	abscisic acid responsiveness
SS05G005380.1	SsMYB46	ABRE	ACGTG	961	1001	5	abscisic acid responsiveness
SS05G005380.1	SsMYB46	ABRE	GACACGTACGT	1508	1548	10	abscisic acid responsiveness
SS05G005380.1	SsMYB46	ABRE	CGTACGTGCA	1512	1552	9	abscisic acid responsiveness
SS05G005380.1	SsMYB46	ABRE	ACGTG	1515	1555	5	abscisic acid responsiveness
SS05G005380.1	SsMYB46	ABRE	ACGTG	1641	1681	5	abscisic acid responsiveness
SS05G005380.1	SsMYB46	TCA-element	CCATCTTTTT	705	745	9	salicylic acid responsiveness
SS05G005380.1	SsMYB46	CGTCA-motif	CGTCA	144	184	5	MeJA-responsiveness
SS05G005380.1	SsMYB46	CGTCA-motif	CGTCA	1298	1338	5	MeJA-responsiveness
SS05G005380.1	SsMYB46	LTR	CCGAAA	129	169	6	low-temperature responsiveness
SS05G019820.1	SsMYB70	ABRE	ACGTG	1747	1787	5	abscisic acid responsiveness
SS05G019820.1	SsMYB70	Sp1	GGGCGG	1700	1740	6	light responsive
SS05G019820.1	SsMYB70	G-Box	CACGTT	1747	1787	6	light responsiveness
SS05G019820.1	SsMYB70	TGA-element	AACGAC	48	88	6	auxin-responsive
SS05G019820.1	SsMYB70	TGA-element	AACGAC	1603	1643	6	auxin-responsive
SS05G019820.1	SsMYB70	TGACG-motif	TGACG	1056	1096	5	MeJA-responsiveness
SS05G019820.1	SsMYB70	TGACG-motif	TGACG	1196	1236	5	MeJA-responsiveness
SS05G019820.1	SsMYB70	TGACG-motif	TGACG	1280	1320	5	MeJA-responsiveness
SS05G019820.1	SsMYB70	TGACG-motif	TGACG	1411	1451	5	MeJA-responsiveness
SS05G019820.1	SsMYB70	TC-rich repeats	ATTCTCTAAC	123	163	9	defense and stress responsiveness
SS05G019820.1	SsMYB70	TC-rich repeats	ATTCTCTAAC	253	293	9	defense and stress responsiveness
SS05G019820.1	SsMYB70	CGTCA-motif	CGTCA	1056	1096	5	MeJA-responsiveness
SS05G019820.1	SsMYB70	CGTCA-motif	CGTCA	1196	1236	5	MeJA-responsiveness
SS05G019820.1	SsMYB70	CGTCA-motif	CGTCA	1280	1320	5	MeJA-responsiveness
SS05G019820.1	SsMYB70	CGTCA-motif	CGTCA	1411	1451	5	MeJA-responsiveness
SS05G020360.1	SsMYB75	ABRE	ACGTG	-16	24	5	abscisic acid responsiveness
SS05G020360.1	SsMYB75	ABRE	CACGTG	738	778	6	abscisic acid responsiveness
SS05G020360.1	SsMYB75	ABRE	ACGTG	739	779	5	abscisic acid responsiveness
SS05G020360.1	SsMYB75	ABRE	ACGTG	1170	1210	5	abscisic acid responsiveness
SS05G020360.1	SsMYB75	Sp1	GGGCGG	408	448	6	light responsive
SS05G020360.1	SsMYB75	G-Box	CACGTT	-16	24	6	light responsiveness
SS05G020360.1	SsMYB75	G-Box	CACGTG	738	778	6	light responsiveness
SS05G020360.1	SsMYB75	AuxRR-core	GGTCCAT	1049	1089	7	auxin responsiveness
SS05G020360.1	SsMYB75	TGACG-motif	TGACG	648	688	5	MeJA-responsiveness
SS05G020360.1	SsMYB75	TGACG-motif	TGACG	1606	1646	5	MeJA-responsiveness
SS05G020360.1	SsMYB75	G-box	CACGTG	738	778	6	light responsiveness
SS05G020360.1	SsMYB75	G-box	TACGTG	1169	1209	6	light responsiveness
SS05G020360.1	SsMYB75	G-box	CACGAC	1478	1518	6	light responsiveness
SS05G020360.1	SsMYB75	CGTCA-motif	CGTCA	648	688	5	MeJA-responsiveness
SS05G020360.1	SsMYB75	CGTCA-motif	CGTCA	1606	1646	5	MeJA-responsiveness
SS05G020360.1	SsMYB75	LTR	CCGAAA	39	79	6	low-temperature responsiveness
SS05G020360.1	SsMYB75	LTR	CCGAAA	167	207	6	low-temperature responsiveness
SS05G020360.1	SsMYB75	LTR	CCGAAA	642	682	6	low-temperature responsiveness
SS05G020360.1	SsMYB75	LTR	CCGAAA	1500	1540	6	low-temperature responsiveness
SS05G020360.1	SsMYB75	LTR	CCGAAA	1571	1611	6	low-temperature responsiveness
SS05G104770.1	SsMYB77	ABRE	ACGTG	1178	1218	5	abscisic acid responsiveness
SS05G104770.1	SsMYB77	ABRE	ACGTG	1185	1225	5	abscisic acid responsiveness
SS05G104770.1	SsMYB77	ABRE	ACGTG	1270	1310	5	abscisic acid responsiveness
SS05G104770.1	SsMYB77	ABRE	ACGTG	1284	1324	5	abscisic acid responsiveness
SS05G104770.1	SsMYB77	G-Box	CACGTT	1178	1218	6	light responsiveness
SS05G104770.1	SsMYB77	G-Box	CACGTT	1270	1310	6	light responsiveness
SS05G104770.1	SsMYB77	G-Box	CACGTT	1284	1324	6	light responsiveness
SS05G104770.1	SsMYB77	TC-rich repeats	ATTCTCTAAC	1831	1871	9	defense and stress responsiveness
SS05G104770.1	SsMYB77	G-box	CACGTC	1185	1225	6	light responsiveness
SS05G104770.1	SsMYB77	LTR	CCGAAA	68	108	6	low-temperature responsiveness
SS05G104770.1	SsMYB77	LTR	CCGAAA	374	414	6	low-temperature responsiveness
SS05G104770.1	SsMYB77	LTR	CCGAAA	839	879	6	low-temperature responsiveness
SS05G104770.1	SsMYB77	GT1-motif	GGTTAAT	34	74	7	light responsive
SS05G104770.1	SsMYB77	GT1-motif	GGTTAA	35	75	6	light responsive
SS05G104770.1	SsMYB77	GT1-motif	GGTTAAT	117	157	7	light responsive
SS05G104770.1	SsMYB77	GT1-motif	GGTTAAT	221	261	7	light responsive
SS05G104770.1	SsMYB77	GT1-motif	GGTTAAT	235	275	7	light responsive
SS05G104770.1	SsMYB77	GT1-motif	GGTTAA	236	276	6	light responsive
SS05G118950.1	SsMYB78	ACE	GACACGTATG	1000	1040	9	light responsiveness
SS05G118950.1	SsMYB78	TGACG-motif	TGACG	605	645	5	MeJA-responsiveness
SS05G118950.1	SsMYB78	TGACG-motif	TGACG	948	988	5	MeJA-responsiveness
SS05G118950.1	SsMYB78	TGACG-motif	TGACG	1213	1253	5	MeJA-responsiveness
SS05G118950.1	SsMYB78	TGACG-motif	TGACG	1340	1380	5	MeJA-responsiveness
SS05G118950.1	SsMYB78	TGACG-motif	TGACG	1865	1905	5	MeJA-responsiveness
SS05G118950.1	SsMYB78	G-box	CACGTG	31	71	6	light responsiveness
SS05G118950.1	SsMYB78	G-box	CACGAC	85	125	6	light responsiveness
SS05G118950.1	SsMYB78	G-box	CACGAC	627	667	6	light responsiveness
SS05G118950.1	SsMYB78	G-box	CACGTG	748	788	6	light responsiveness
SS05G118950.1	SsMYB78	G-box	CACGTC	960	1000	6	light responsiveness
SS05G118950.1	SsMYB78	G-box	TACGTG	1002	1042	6	light responsiveness
SS05G118950.1	SsMYB78	G-box	CACGTG	1009	1049	6	light responsiveness
SS05G118950.1	SsMYB78	G-box	tgACACGTGGCA	1079	1119	11	light responsiveness
SS05G118950.1	SsMYB78	G-box	GCCACGTGGA	1080	1120	9	light responsiveness
SS05G118950.1	SsMYB78	G-box	CACGTG	1082	1122	6	light responsiveness
SS05G118950.1	SsMYB78	G-box	CACGTC	1226	1266	6	light responsiveness
SS05G118950.1	SsMYB78	CGTCA-motif	CGTCA	605	645	5	MeJA-responsiveness
SS05G118950.1	SsMYB78	CGTCA-motif	CGTCA	948	988	5	MeJA-responsiveness
SS05G118950.1	SsMYB78	CGTCA-motif	CGTCA	1213	1253	5	MeJA-responsiveness
SS05G118950.1	SsMYB78	CGTCA-motif	CGTCA	1340	1380	5	MeJA-responsiveness
SS05G118950.1	SsMYB78	CGTCA-motif	CGTCA	1865	1905	5	MeJA-responsiveness
SS05G118950.1	SsMYB78	LTR	CCGAAA	433	473	6	low-temperature responsiveness
SS05G118950.1	SsMYB78	LTR	CCGAAA	471	511	6	low-temperature responsiveness
SS05G118950.1	SsMYB78	LTR	CCGAAA	1760	1800	6	low-temperature responsiveness
SS05G118950.1	SsMYB78	GT1-motif	GGTTAAT	1439	1479	7	light responsive
SS05G118950.1	SsMYB78	GARE-motif	TCTGTTG	869	909	7	gibberellin-responsive
SS05G118950.1	SsMYB78	ABRE	CACGTG	31	71	6	abscisic acid responsiveness
SS05G118950.1	SsMYB78	ABRE	ACGTG	32	72	5	abscisic acid responsiveness
SS05G118950.1	SsMYB78	ABRE	CGTACGTGCA	77	117	9	abscisic acid responsiveness
SS05G118950.1	SsMYB78	ABRE	ACGTG	374	414	5	abscisic acid responsiveness
SS05G118950.1	SsMYB78	ABRE	CACGTG	748	788	6	abscisic acid responsiveness
SS05G118950.1	SsMYB78	ABRE	ACGTG	749	789	5	abscisic acid responsiveness
SS05G118950.1	SsMYB78	ABRE	GCCGCGTGGC	907	947	9	abscisic acid responsiveness
SS05G118950.1	SsMYB78	ABRE	ACGTG	960	1000	5	abscisic acid responsiveness
SS05G118950.1	SsMYB78	ABRE	GACACGTACGT	999	1039	10	abscisic acid responsiveness
SS05G118950.1	SsMYB78	ABRE	CGCACGTGTC	1000	1040	9	abscisic acid responsiveness
SS05G118950.1	SsMYB78	ABRE	TACGTGTC	1002	1042	8	abscisic acid responsiveness
SS05G118950.1	SsMYB78	ABRE	ACGTG	1003	1043	5	abscisic acid responsiveness
SS05G118950.1	SsMYB78	ABRE	CGCACGTGTC	1007	1047	9	abscisic acid responsiveness
SS05G118950.1	SsMYB78	ABRE	CACGTG	1009	1049	6	abscisic acid responsiveness
SS05G118950.1	SsMYB78	ABRE	ACGTG	1010	1050	5	abscisic acid responsiveness
SS05G118950.1	SsMYB78	ABRE	GACACGTGGC	1080	1120	9	abscisic acid responsiveness
SS05G118950.1	SsMYB78	ABRE	CACGTG	1082	1122	6	abscisic acid responsiveness
SS05G118950.1	SsMYB78	ABRE	ACGTG	1083	1123	5	abscisic acid responsiveness
SS05G118950.1	SsMYB78	ABRE	ACGTG	1227	1267	5	abscisic acid responsiveness
SS05G118950.1	SsMYB78	G-Box	CACGTG	31	71	6	light responsiveness
SS05G118950.1	SsMYB78	G-Box	CACGTT	374	414	6	light responsiveness
SS05G118950.1	SsMYB78	G-Box	CACGTG	748	788	6	light responsiveness
SS05G118950.1	SsMYB78	G-Box	CACGTG	1009	1049	6	light responsiveness
SS05G118950.1	SsMYB78	G-Box	CACGTG	1082	1122	6	light responsiveness
SS05G118950.1	SsMYB78	TGA-element	AACGAC	327	367	6	auxin-responsive
SS05G118950.1	SsMYB78	TGA-element	AACGAC	678	718	6	auxin-responsive
SS05G118950.1	SsMYB78	TGA-element	AACGAC	1154	1194	6	auxin-responsive
SS05G118950.1	SsMYB78	TGA-element	AACGAC	1601	1641	6	auxin-responsive
SS05G118950.1	SsMYB78	TGA-element	AACGAC	1893	1933	6	auxin-responsive
SS05G127800.1	SsMYB57	GARE-motif	TCTGTTG	514	554	7	gibberellin-responsive
SS05G127800.1	SsMYB57	TGA-element	AACGAC	640	680	6	auxin-responsive
SS05G127800.1	SsMYB57	TGA-element	AACGAC	925	965	6	auxin-responsive
SS05G127800.1	SsMYB57	TGACG-motif	TGACG	613	653	5	MeJA-responsiveness
SS05G127800.1	SsMYB57	TGACG-motif	TGACG	975	1015	5	MeJA-responsiveness
SS05G127800.1	SsMYB57	TGACG-motif	TGACG	1244	1284	5	MeJA-responsiveness
SS05G127800.1	SsMYB57	TCA-element	TCAGAAGAGG	483	523	9	salicylic acid responsiveness
SS05G127800.1	SsMYB57	TCA-element	TCAGAAGAGG	1246	1286	10	salicylic acid responsiveness
SS05G127800.1	SsMYB57	TCA-element	TCAGAAGAGG	1831	1871	9	salicylic acid responsiveness
SS05G127800.1	SsMYB57	TC-rich repeats	GTTTTCTTAC	431	471	9	defense and stress responsiveness
SS05G127800.1	SsMYB57	CGTCA-motif	CGTCA	613	653	5	MeJA-responsiveness
SS05G127800.1	SsMYB57	CGTCA-motif	CGTCA	975	1015	5	MeJA-responsiveness
SS05G127800.1	SsMYB57	CGTCA-motif	CGTCA	1244	1284	5	MeJA-responsiveness
SS06G015280.1	SsMYB42	TGACG-motif	TGACG	1012	1052	5	MeJA-responsiveness
SS06G015280.1	SsMYB42	G-box	TACGTG	136	176	6	light responsiveness
SS06G015280.1	SsMYB42	G-box	CAGACGTGGCA	901	941	10	light responsiveness
SS06G015280.1	SsMYB42	G-box	CACGTC	903	943	6	light responsiveness
SS06G015280.1	SsMYB42	G-box	CACGAC	1482	1522	6	light responsiveness
SS06G015280.1	SsMYB42	G-box	TACGTG	1741	1781	6	light responsiveness
SS06G015280.1	SsMYB42	GT1-motif	GGTTAA	545	585	6	light responsive
SS06G015280.1	SsMYB42	GT1-motif	GGTTAA	779	819	6	light responsive
SS06G015280.1	SsMYB42	Sp1	GGGCGG	1402	1442	6	light responsive
SS06G015280.1	SsMYB42	G-Box	CACGTT	1269	1309	6	light responsiveness
SS06G015280.1	SsMYB42	ACE	CTAACGTATT	1692	1732	9	light responsiveness
SS06G015280.1	SsMYB42	TCA-element	CCATCTTTTT	1926	1966	9	salicylic acid responsiveness
SS06G015280.1	SsMYB42	CGTCA-motif	CGTCA	1012	1052	5	MeJA-responsiveness
SS06G015280.1	SsMYB42	ABRE	ACGTG	137	177	5	abscisic acid responsiveness
SS06G015280.1	SsMYB42	ABRE	ACGTG	904	944	5	abscisic acid responsiveness
SS06G015280.1	SsMYB42	ABRE	TACGGTC	1191	1231	7	abscisic acid responsiveness
SS06G015280.1	SsMYB42	ABRE	ACGTG	1270	1310	5	abscisic acid responsiveness
SS06G015280.1	SsMYB42	ABRE	CGTACGTGCA	1739	1779	9	abscisic acid responsiveness
SS06G015280.1	SsMYB42	ABRE	ACGTG	1742	1782	5	abscisic acid responsiveness
SS06G015790.1	SsMYB74	ABRE	CGTACGTGCA	809	849	9	abscisic acid responsiveness
SS06G015790.1	SsMYB74	ABRE	ACGTG	811	851	5	abscisic acid responsiveness
SS06G015790.1	SsMYB74	ABRE	CGCACGTGTC	964	1004	9	abscisic acid responsiveness
SS06G015790.1	SsMYB74	ABRE	CACGTG	966	1006	6	abscisic acid responsiveness
SS06G015790.1	SsMYB74	ABRE	ACGTG	967	1007	5	abscisic acid responsiveness
SS06G015790.1	SsMYB74	ABRE	ACGTG	1264	1304	5	abscisic acid responsiveness
SS06G015790.1	SsMYB74	G-Box	CACGTG	966	1006	6	light responsiveness
SS06G015790.1	SsMYB74	Sp1	GGGCGG	1426	1466	6	light responsive
SS06G015790.1	SsMYB74	Sp1	GGGCGG	1499	1539	6	light responsive
SS06G015790.1	SsMYB74	Sp1	GGGCGG	1604	1644	6	light responsive
SS06G015790.1	SsMYB74	Sp1	GGGCGG	1641	1681	6	light responsive
SS06G015790.1	SsMYB74	Sp1	GGGCGG	1698	1738	6	light responsive
SS06G015790.1	SsMYB74	TGA-element	AACGAC	500	540	6	auxin-responsive
SS06G015790.1	SsMYB74	TGACG-motif	TGACG	597	637	5	MeJA-responsiveness
SS06G015790.1	SsMYB74	TGACG-motif	TGACG	1762	1802	5	MeJA-responsiveness
SS06G015790.1	SsMYB74	TCA-element	TCAGAAGAGG	462	502	10	salicylic acid responsiveness
SS06G015790.1	SsMYB74	TCA-element	TCAGAAGAGG	590	630	9	salicylic acid responsiveness
SS06G015790.1	SsMYB74	G-box	CACGAC	790	830	6	light responsiveness
SS06G015790.1	SsMYB74	G-box	TACGTG	811	851	6	light responsiveness
SS06G015790.1	SsMYB74	G-box	CACGTG	966	1006	6	light responsiveness
SS06G015790.1	SsMYB74	G-box	TACGTG	1263	1303	6	light responsiveness
SS06G015790.1	SsMYB74	CGTCA-motif	CGTCA	597	637	5	MeJA-responsiveness
SS06G015790.1	SsMYB74	CGTCA-motif	CGTCA	1762	1802	5	MeJA-responsiveness
SS06G015790.1	SsMYB74	GT1-motif	GGTTAA	892	932	6	light responsive
SS06G015790.1	SsMYB74	GT1-motif	GGTTAA	894	934	6	light responsive
SS07G011180.1	SsMYB62	TGA-element	AACGAC	299	339	6	auxin-responsive
SS07G011180.1	SsMYB62	ABRE	GCCGCGTGGC	1689	1729	9	abscisic acid responsiveness
SS07G011180.1	SsMYB62	ABRE	GCCGCGTGGC	1930	1970	9	abscisic acid responsiveness
SS07G011180.1	SsMYB62	P-box	CCTTTTG	477	517	7	gibberellin-responsive
SS07G011180.1	SsMYB62	P-box	CCTTTTG	781	821	7	gibberellin-responsive
SS07G011180.1	SsMYB62	P-box	CCTTTTG	1089	1129	7	gibberellin-responsive
SS07G011180.1	SsMYB62	TCA-element	CCATCTTTTT	580	620	9	salicylic acid responsiveness
SS07G011180.1	SsMYB62	TCA-element	CCATCTTTTT	954	994	9	salicylic acid responsiveness
SS07G011180.1	SsMYB62	CGTCA-motif	CGTCA	383	423	5	MeJA-responsiveness
SS07G011180.1	SsMYB62	CGTCA-motif	CGTCA	390	430	5	MeJA-responsiveness
SS07G011180.1	SsMYB62	CGTCA-motif	CGTCA	450	490	5	MeJA-responsiveness
SS07G011180.1	SsMYB62	CGTCA-motif	CGTCA	1470	1510	5	MeJA-responsiveness
SS07G011180.1	SsMYB62	CGTCA-motif	CGTCA	1731	1771	5	MeJA-responsiveness
SS07G011180.1	SsMYB62	TGACG-motif	TGACG	383	423	5	MeJA-responsiveness
SS07G011180.1	SsMYB62	TGACG-motif	TGACG	390	430	5	MeJA-responsiveness
SS07G011180.1	SsMYB62	TGACG-motif	TGACG	450	490	5	MeJA-responsiveness
SS07G011180.1	SsMYB62	TGACG-motif	TGACG	1470	1510	5	MeJA-responsiveness
SS07G011180.1	SsMYB62	TGACG-motif	TGACG	1731	1771	5	MeJA-responsiveness
SS07G015340.1	SsMYB55	CGTCA-motif	CGTCA	894	934	5	MeJA-responsiveness
SS07G015340.1	SsMYB55	CGTCA-motif	CGTCA	1370	1410	5	MeJA-responsiveness
SS07G015340.1	SsMYB55	CGTCA-motif	CGTCA	1820	1860	5	MeJA-responsiveness
SS07G015340.1	SsMYB55	LTR	CCGAAA	75	115	6	low-temperature responsiveness
SS07G015340.1	SsMYB55	GT1-motif	GGTTAAT	1080	1120	7	light responsive
SS07G015340.1	SsMYB55	GT1-motif	GGTTAA	1404	1444	6	light responsive
SS07G015340.1	SsMYB55	G-box	TACGTG	64	104	6	light responsiveness
SS07G015340.1	SsMYB55	G-box	CACGAC	88	128	6	light responsiveness
SS07G015340.1	SsMYB55	G-box	CACGTC	581	621	6	light responsiveness
SS07G015340.1	SsMYB55	G-box	CACGAC	899	939	6	light responsiveness
SS07G015340.1	SsMYB55	G-box	CACGTC	1297	1337	6	light responsiveness
SS07G015340.1	SsMYB55	TGACG-motif	TGACG	894	934	5	MeJA-responsiveness
SS07G015340.1	SsMYB55	TGACG-motif	TGACG	1370	1410	5	MeJA-responsiveness
SS07G015340.1	SsMYB55	TGACG-motif	TGACG	1820	1860	5	MeJA-responsiveness
SS07G015340.1	SsMYB55	ACE	GACACGTATG	62	102	9	light responsiveness
SS07G015340.1	SsMYB55	TGA-element	AACGAC	853	893	6	auxin-responsive
SS07G015340.1	SsMYB55	TGA-element	AACGAC	1335	1375	6	auxin-responsive
SS07G015340.1	SsMYB55	G-Box	CACGTT	931	971	6	light responsiveness
SS07G015340.1	SsMYB55	G-Box	CACGTT	1762	1802	6	light responsiveness
SS07G015340.1	SsMYB55	Sp1	GGGCGG	882	922	6	light responsive
SS07G015340.1	SsMYB55	ABRE	TACGTGTC	62	102	8	abscisic acid responsiveness
SS07G015340.1	SsMYB55	ABRE	ACGTG	64	104	5	abscisic acid responsiveness
SS07G015340.1	SsMYB55	ABRE	ACGTG	582	622	5	abscisic acid responsiveness
SS07G015340.1	SsMYB55	ABRE	AACCCGG	607	647	7	abscisic acid responsiveness
SS07G015340.1	SsMYB55	ABRE	ACGTG	931	971	5	abscisic acid responsiveness
SS07G015340.1	SsMYB55	ABRE	ACGTG	1297	1337	5	abscisic acid responsiveness
SS07G015340.1	SsMYB55	ABRE	CGTACGTGCA	1543	1583	9	abscisic acid responsiveness
SS07G015340.1	SsMYB55	ABRE	ACGTG	1763	1803	5	abscisic acid responsiveness
SS07G016940.1	SsMYB72	AuxRR-core	GGTCCAT	1750	1790	7	auxin responsiveness
SS07G016940.1	SsMYB72	TGA-element	AACGAC	305	345	6	auxin-responsive
SS07G016940.1	SsMYB72	TGA-element	AACGAC	582	622	6	auxin-responsive
SS07G016940.1	SsMYB72	TGA-element	AACGAC	619	659	6	auxin-responsive
SS07G016940.1	SsMYB72	G-Box	CACGTT	809	849	6	light responsiveness
SS07G016940.1	SsMYB72	G-Box	CACGTT	1190	1230	6	light responsiveness
SS07G016940.1	SsMYB72	G-Box	CACGTT	1507	1547	6	light responsiveness
SS07G016940.1	SsMYB72	ABRE	ACGTG	563	603	5	abscisic acid responsiveness
SS07G016940.1	SsMYB72	ABRE	ACGTG	809	849	5	abscisic acid responsiveness
SS07G016940.1	SsMYB72	ABRE	ACGTG	1159	1199	5	abscisic acid responsiveness
SS07G016940.1	SsMYB72	ABRE	ACGTG	1191	1231	5	abscisic acid responsiveness
SS07G016940.1	SsMYB72	ABRE	TACGGTC	1243	1283	7	abscisic acid responsiveness
SS07G016940.1	SsMYB72	ABRE	ACGTG	1508	1548	5	abscisic acid responsiveness
SS07G016940.1	SsMYB72	GARE-motif	TCTGTTG	1776	1816	7	gibberellin-responsive
SS07G016940.1	SsMYB72	GT1-motif	GGTTAA	83	123	6	light responsive
SS07G016940.1	SsMYB72	LTR	CCGAAA	67	107	6	low-temperature responsiveness
SS07G016940.1	SsMYB72	CGTCA-motif	CGTCA	366	406	5	MeJA-responsiveness
SS07G016940.1	SsMYB72	CGTCA-motif	CGTCA	565	605	5	MeJA-responsiveness
SS07G016940.1	SsMYB72	CGTCA-motif	CGTCA	1067	1107	5	MeJA-responsiveness
SS07G016940.1	SsMYB72	CGTCA-motif	CGTCA	1157	1197	5	MeJA-responsiveness
SS07G016940.1	SsMYB72	CGTCA-motif	CGTCA	1670	1710	5	MeJA-responsiveness
SS07G016940.1	SsMYB72	G-box	CACGAC	369	409	6	light responsiveness
SS07G016940.1	SsMYB72	G-box	CACGAC	399	439	6	light responsiveness
SS07G016940.1	SsMYB72	G-box	CACGAC	448	488	6	light responsiveness
SS07G016940.1	SsMYB72	G-box	CACGTC	563	603	6	light responsiveness
SS07G016940.1	SsMYB72	G-box	CACGTC	1158	1198	6	light responsiveness
SS07G016940.1	SsMYB72	TGACG-motif	TGACG	366	406	5	MeJA-responsiveness
SS07G016940.1	SsMYB72	TGACG-motif	TGACG	565	605	5	MeJA-responsiveness
SS07G016940.1	SsMYB72	TGACG-motif	TGACG	1067	1107	5	MeJA-responsiveness
SS07G016940.1	SsMYB72	TGACG-motif	TGACG	1157	1197	5	MeJA-responsiveness
SS07G016940.1	SsMYB72	TGACG-motif	TGACG	1670	1710	5	MeJA-responsiveness
SS07G024040.1	SsMYB61	CGTCA-motif	CGTCA	912	952	5	MeJA-responsiveness
SS07G024040.1	SsMYB61	GT1-motif	GGTTAA	75	115	6	light responsive
SS07G024040.1	SsMYB61	GT1-motif	GGTTAA	77	117	6	light responsive
SS07G024040.1	SsMYB61	GT1-motif	GTGTGTGAA	277	317	9	light responsive
SS07G024040.1	SsMYB61	GT1-motif	GGTTAA	739	779	6	light responsive
SS07G024040.1	SsMYB61	GT1-motif	GGTTAA	787	827	6	light responsive
SS07G024040.1	SsMYB61	GT1-motif	GGTTAA	850	890	6	light responsive
SS07G024040.1	SsMYB61	TC-rich repeats	GTTTTCTTAC	661	701	9	defense and stress responsiveness
SS07G024040.1	SsMYB61	G-box	CACGAC	390	430	6	light responsiveness
SS07G024040.1	SsMYB61	G-box	CACGTG	1235	1275	6	light responsiveness
SS07G024040.1	SsMYB61	G-box	CACGAC	1842	1882	6	light responsiveness
SS07G024040.1	SsMYB61	TGACG-motif	TGACG	912	952	5	MeJA-responsiveness
SS07G024040.1	SsMYB61	TATC-box	TATCCCA	810	850	7	gibberellin-responsiveness
SS07G024040.1	SsMYB61	TGA-element	AACGAC	623	663	6	auxin-responsive
SS07G024040.1	SsMYB61	TGA-element	AACGAC	1691	1731	6	auxin-responsive
SS07G024040.1	SsMYB61	G-Box	CACGTT	885	925	6	light responsiveness
SS07G024040.1	SsMYB61	G-Box	CACGTG	1235	1275	6	light responsiveness
SS07G024040.1	SsMYB61	Sp1	GGGCGG	1188	1228	6	light responsive
SS07G024040.1	SsMYB61	GARE-motif	TCTGTTG	934	974	7	gibberellin-responsive
SS07G024040.1	SsMYB61	ABRE	ACGTG	885	925	5	abscisic acid responsiveness
SS07G024040.1	SsMYB61	ABRE	CACGTG	1235	1275	6	abscisic acid responsiveness
SS07G024040.1	SsMYB61	ABRE	ACGTG	1236	1276	5	abscisic acid responsiveness
SS07G024040.1	SsMYB61	ABRE	AACCCGG	1446	1486	7	abscisic acid responsiveness
SS08G009690.1	SsMYB66	ABRE	CACGTG	105	145	6	abscisic acid responsiveness
SS08G009690.1	SsMYB66	ABRE	ACGTG	106	146	5	abscisic acid responsiveness
SS08G009690.1	SsMYB66	ABRE	ACGTG	268	308	5	abscisic acid responsiveness
SS08G009690.1	SsMYB66	ABRE	ACGTG	1641	1681	5	abscisic acid responsiveness
SS08G009690.1	SsMYB66	ABRE	ACGTG	1742	1782	5	abscisic acid responsiveness
SS08G009690.1	SsMYB66	G-Box	CACGTG	105	145	6	light responsiveness
SS08G009690.1	SsMYB66	Sp1	GGGCGG	1535	1575	6	light responsive
SS08G009690.1	SsMYB66	TGA-element	AACGAC	1445	1485	6	auxin-responsive
SS08G009690.1	SsMYB66	TGA-element	AACGAC	1455	1495	6	auxin-responsive
SS08G009690.1	SsMYB66	TGA-element	AACGAC	1644	1684	6	auxin-responsive
SS08G009690.1	SsMYB66	TGACG-motif	TGACG	266	306	5	MeJA-responsiveness
SS08G009690.1	SsMYB66	TGACG-motif	TGACG	837	877	5	MeJA-responsiveness
SS08G009690.1	SsMYB66	TC-rich repeats	GTTTTCTTAC	172	212	9	defense and stress responsiveness
SS08G009690.1	SsMYB66	TC-rich repeats	ATTCTCTAAC	741	781	9	defense and stress responsiveness
SS08G009690.1	SsMYB66	G-box	ACACGTGT	104	144	8	light responsiveness
SS08G009690.1	SsMYB66	G-box	CACGTG	105	145	6	light responsiveness
SS08G009690.1	SsMYB66	G-box	CACGTC	267	307	6	light responsiveness
SS08G009690.1	SsMYB66	G-box	CACGAC	1425	1465	6	light responsiveness
SS08G009690.1	SsMYB66	G-box	CACGTC	1641	1681	6	light responsiveness
SS08G009690.1	SsMYB66	G-box	TACGTG	1742	1782	6	light responsiveness
SS08G009690.1	SsMYB66	LTR	CCGAAA	136	176	6	low-temperature responsiveness
SS08G009690.1	SsMYB66	LTR	CCGAAA	563	603	6	low-temperature responsiveness
SS08G009690.1	SsMYB66	LTR	CCGAAA	572	612	6	low-temperature responsiveness
SS08G009690.1	SsMYB66	CGTCA-motif	CGTCA	266	306	5	MeJA-responsiveness
SS08G009690.1	SsMYB66	CGTCA-motif	CGTCA	837	877	5	MeJA-responsiveness
SS08G011510.1	SsMYB67	ABRE	TACGTGTC	552	592	8	abscisic acid responsiveness
SS08G011510.1	SsMYB67	ABRE	ACGTG	554	594	5	abscisic acid responsiveness
SS08G011510.1	SsMYB67	WUN-motif	AAATTTCCT	46	86	9	wound-responsive
SS08G011510.1	SsMYB67	TGACG-motif	TGACG	855	895	5	MeJA-responsiveness
SS08G011510.1	SsMYB67	TGACG-motif	TGACG	1297	1337	5	MeJA-responsiveness
SS08G011510.1	SsMYB67	TC-rich repeats	GTTTTCTTAC	416	456	9	defense and stress responsiveness
SS08G011510.1	SsMYB67	G-box	TACGTG	554	594	6	light responsiveness
SS08G011510.1	SsMYB67	CGTCA-motif	CGTCA	855	895	5	MeJA-responsiveness
SS08G011510.1	SsMYB67	CGTCA-motif	CGTCA	1297	1337	5	MeJA-responsiveness
SS08G018490.1	SsMYB69	CGTCA-motif	CGTCA	532	572	5	MeJA-responsiveness
SS08G018490.1	SsMYB69	CGTCA-motif	CGTCA	1122	1162	5	MeJA-responsiveness
SS08G018490.1	SsMYB69	TC-rich repeats	GTTTTCTTAC	777	817	9	defense and stress responsiveness
SS08G018490.1	SsMYB69	G-box	TACGTG	1890	1930	6	light responsiveness
SS08G018490.1	SsMYB69	G-box	TACGTG	1894	1934	6	light responsiveness
SS08G018490.1	SsMYB69	TGACG-motif	TGACG	532	572	5	MeJA-responsiveness
SS08G018490.1	SsMYB69	TGACG-motif	TGACG	1122	1162	5	MeJA-responsiveness
SS08G018490.1	SsMYB69	TGA-element	AACGAC	127	167	6	auxin-responsive
SS08G018490.1	SsMYB69	AuxRR-core	GGTCCAT	156	196	7	auxin responsiveness
SS08G018490.1	SsMYB69	AuxRR-core	GGTCCAT	1798	1838	7	auxin responsiveness
SS08G018490.1	SsMYB69	G-Box	CACGTT	1273	1313	6	light responsiveness
SS08G018490.1	SsMYB69	G-Box	CACGTT	1460	1500	6	light responsiveness
SS08G018490.1	SsMYB69	ABRE	ACGTG	1273	1313	5	abscisic acid responsiveness
SS08G018490.1	SsMYB69	ABRE	ACGTG	1460	1500	5	abscisic acid responsiveness
SS08G018490.1	SsMYB69	ABRE	ACGTG	1890	1930	5	abscisic acid responsiveness
SS08G018490.1	SsMYB69	ABRE	CGTACGTGCA	1892	1932	9	abscisic acid responsiveness
SS08G018490.1	SsMYB69	ABRE	ACGTG	1895	1935	5	abscisic acid responsiveness
SS08G106950.1	SsMYB59	TGACG-motif	TGACG	644	684	5	MeJA-responsiveness
SS08G106950.1	SsMYB59	TGACG-motif	TGACG	1922	1962	5	MeJA-responsiveness
SS08G106950.1	SsMYB59	ACE	GACACGTATG	1010	1050	9	light responsiveness
SS08G106950.1	SsMYB59	CGTCA-motif	CGTCA	644	684	5	MeJA-responsiveness
SS08G106950.1	SsMYB59	CGTCA-motif	CGTCA	1922	1962	5	MeJA-responsiveness
SS08G106950.1	SsMYB59	GT1-motif	GGTTAA	20	60	6	light responsive
SS08G106950.1	SsMYB59	GT1-motif	GGTTAA	1857	1897	6	light responsive
SS08G106950.1	SsMYB59	GT1-motif	GGTTAA	1886	1926	6	light responsive
SS08G106950.1	SsMYB59	G-Box	CACGTT	1235	1275	6	light responsiveness
SS08G106950.1	SsMYB59	ABRE	ACGTG	1236	1276	5	abscisic acid responsiveness
SS08G106950.1	SsMYB59	TGA-element	AACGAC	669	709	6	auxin-responsive
SS08G117120.1	SsMYB47	TGACG-motif	TGACG	233	273	5	MeJA-responsiveness
SS08G117120.1	SsMYB47	TGACG-motif	TGACG	377	417	5	MeJA-responsiveness
SS08G117120.1	SsMYB47	TGACG-motif	TGACG	939	979	5	MeJA-responsiveness
SS08G117120.1	SsMYB47	TGACG-motif	TGACG	946	986	5	MeJA-responsiveness
SS08G117120.1	SsMYB47	TGACG-motif	TGACG	1178	1218	5	MeJA-responsiveness
SS08G117120.1	SsMYB47	TGACG-motif	TGACG	1417	1457	5	MeJA-responsiveness
SS08G117120.1	SsMYB47	TGACG-motif	TGACG	1743	1783	5	MeJA-responsiveness
SS08G117120.1	SsMYB47	G-box	CACGAC	8	48	6	light responsiveness
SS08G117120.1	SsMYB47	G-box	TACGTG	288	328	6	light responsiveness
SS08G117120.1	SsMYB47	G-box	TAAACGTG	676	716	8	light responsiveness
SS08G117120.1	SsMYB47	G-box	CACGTC	780	820	6	light responsiveness
SS08G117120.1	SsMYB47	G-box	TACGTG	1277	1317	6	light responsiveness
SS08G117120.1	SsMYB47	G-box	TACGTG	1290	1330	6	light responsiveness
SS08G117120.1	SsMYB47	TC-rich repeats	ATTCTCTAAC	1385	1425	9	defense and stress responsiveness
SS08G117120.1	SsMYB47	GT1-motif	GGTTAA	97	137	6	light responsive
SS08G117120.1	SsMYB47	GT1-motif	GGTTAA	1931	1971	6	light responsive
SS08G117120.1	SsMYB47	GT1-motif	GGTTAA	1933	1973	6	light responsive
SS08G117120.1	SsMYB47	LTR	CCGAAA	770	810	6	low-temperature responsiveness
SS08G117120.1	SsMYB47	CGTCA-motif	CGTCA	233	273	5	MeJA-responsiveness
SS08G117120.1	SsMYB47	CGTCA-motif	CGTCA	377	417	5	MeJA-responsiveness
SS08G117120.1	SsMYB47	CGTCA-motif	CGTCA	939	979	5	MeJA-responsiveness
SS08G117120.1	SsMYB47	CGTCA-motif	CGTCA	946	986	5	MeJA-responsiveness
SS08G117120.1	SsMYB47	CGTCA-motif	CGTCA	1178	1218	5	MeJA-responsiveness
SS08G117120.1	SsMYB47	CGTCA-motif	CGTCA	1417	1457	5	MeJA-responsiveness
SS08G117120.1	SsMYB47	CGTCA-motif	CGTCA	1743	1783	5	MeJA-responsiveness
SS08G117120.1	SsMYB47	ABRE	TACGGTC	182	222	7	abscisic acid responsiveness
SS08G117120.1	SsMYB47	ABRE	ACGTG	288	328	5	abscisic acid responsiveness
SS08G117120.1	SsMYB47	ABRE	ACGTG	558	598	5	abscisic acid responsiveness
SS08G117120.1	SsMYB47	ABRE	ACGTG	565	605	5	abscisic acid responsiveness
SS08G117120.1	SsMYB47	ABRE	ACGTG	679	719	5	abscisic acid responsiveness
SS08G117120.1	SsMYB47	ABRE	ACGTG	781	821	5	abscisic acid responsiveness
SS08G117120.1	SsMYB47	ABRE	ACGTG	1277	1317	5	abscisic acid responsiveness
SS08G117120.1	SsMYB47	ABRE	ACGTG	1291	1331	5	abscisic acid responsiveness
SS08G117120.1	SsMYB47	ABRE	ACGTG	1910	1950	5	abscisic acid responsiveness
SS08G117120.1	SsMYB47	G-Box	CACGTT	557	597	6	light responsiveness
SS08G117120.1	SsMYB47	G-Box	CACGTT	564	604	6	light responsiveness
SS08G117120.1	SsMYB47	G-Box	CACGTT	678	718	6	light responsiveness
SS08G117120.1	SsMYB47	G-Box	CACGTT	1909	1949	6	light responsiveness
SS08G117120.1	SsMYB47	AuxRR-core	GGTCCAT	1558	1598	7	auxin responsiveness
SS09G011720.1	SsMYB44	Sp1	GGGCGG	43	83	6	light responsive
SS09G011720.1	SsMYB44	Sp1	GGGCGG	692	732	6	light responsive
SS09G011720.1	SsMYB44	Sp1	GGGCGG	725	765	6	light responsive
SS09G011720.1	SsMYB44	Sp1	GGGCGG	730	770	6	light responsive
SS09G011720.1	SsMYB44	Sp1	GGGCGG	916	956	6	light responsive
SS09G011720.1	SsMYB44	Sp1	GGGCGG	964	1004	6	light responsive
SS09G011720.1	SsMYB44	Sp1	GGGCGG	1494	1534	6	light responsive
SS09G011720.1	SsMYB44	Sp1	GGGCGG	1527	1567	6	light responsive
SS09G011720.1	SsMYB44	Sp1	GGGCGG	1608	1648	6	light responsive
SS09G011720.1	SsMYB44	G-Box	CACGTG	744	784	6	light responsiveness
SS09G011720.1	SsMYB44	ABRE	ACGTG	27	67	5	abscisic acid responsiveness
SS09G011720.1	SsMYB44	ABRE	ACGTG	127	167	5	abscisic acid responsiveness
SS09G011720.1	SsMYB44	ABRE	ACGTG	382	422	5	abscisic acid responsiveness
SS09G011720.1	SsMYB44	ABRE	GACACGTACGT	398	438	10	abscisic acid responsiveness
SS09G011720.1	SsMYB44	ABRE	ACGTG	402	442	5	abscisic acid responsiveness
SS09G011720.1	SsMYB44	ABRE	CACGTG	744	784	6	abscisic acid responsiveness
SS09G011720.1	SsMYB44	ABRE	ACGTG	745	785	5	abscisic acid responsiveness
SS09G011720.1	SsMYB44	ABRE	ACGTG	1081	1121	5	abscisic acid responsiveness
SS09G011720.1	SsMYB44	ABRE	ACGTG	1427	1467	5	abscisic acid responsiveness
SS09G011720.1	SsMYB44	ABRE	CGCACGTGTC	1646	1686	9	abscisic acid responsiveness
SS09G011720.1	SsMYB44	AuxRR-core	GGTCCAT	287	327	7	auxin responsiveness
SS09G011720.1	SsMYB44	TGA-element	AACGAC	1128	1168	6	auxin-responsive
SS09G011720.1	SsMYB44	TGA-element	AACGAC	1596	1636	6	auxin-responsive
SS09G011720.1	SsMYB44	TGACG-motif	TGACG	129	169	5	MeJA-responsiveness
SS09G011720.1	SsMYB44	TGACG-motif	TGACG	1000	1040	5	MeJA-responsiveness
SS09G011720.1	SsMYB44	TGACG-motif	TGACG	1728	1768	5	MeJA-responsiveness
SS09G011720.1	SsMYB44	CGTCA-motif	CGTCA	129	169	5	MeJA-responsiveness
SS09G011720.1	SsMYB44	CGTCA-motif	CGTCA	1000	1040	5	MeJA-responsiveness
SS09G011720.1	SsMYB44	CGTCA-motif	CGTCA	1728	1768	5	MeJA-responsiveness
SS09G011720.1	SsMYB44	G-box	CACGTC	27	67	6	light responsiveness
SS09G011720.1	SsMYB44	G-box	CACGTC	127	167	6	light responsiveness
SS09G011720.1	SsMYB44	G-box	TACGTG	382	422	6	light responsiveness
SS09G011720.1	SsMYB44	G-box	TACGTG	401	441	6	light responsiveness
SS09G011720.1	SsMYB44	G-box	CACGAC	427	467	6	light responsiveness
SS09G011720.1	SsMYB44	G-box	CACGTG	744	784	6	light responsiveness
SS09G011720.1	SsMYB44	G-box	TACGTG	1081	1121	6	light responsiveness
SS09G011720.1	SsMYB44	G-box	CACGAC	1091	1131	6	light responsiveness
SS09G011720.1	SsMYB44	G-box	CACGAC	1368	1408	6	light responsiveness
SS09G011720.1	SsMYB44	G-box	TACGTG	1427	1467	6	light responsiveness
SS09G011720.1	SsMYB44	G-box	CACGAC	1908	1948	6	light responsiveness
SS09G114570.1	SsMYB63	G-Box	CACGTG	377	417	6	light responsiveness
SS09G114570.1	SsMYB63	G-Box	CACGTG	427	467	6	light responsiveness
SS09G114570.1	SsMYB63	ABRE	CGCACGTGTC	375	415	9	abscisic acid responsiveness
SS09G114570.1	SsMYB63	ABRE	CACGTG	377	417	6	abscisic acid responsiveness
SS09G114570.1	SsMYB63	ABRE	ACGTG	378	418	5	abscisic acid responsiveness
SS09G114570.1	SsMYB63	ABRE	CACGTG	427	467	6	abscisic acid responsiveness
SS09G114570.1	SsMYB63	ABRE	ACGTG	428	468	5	abscisic acid responsiveness
SS09G114570.1	SsMYB63	ABRE	CGTACGTGCA	994	1034	9	abscisic acid responsiveness
SS09G114570.1	SsMYB63	ABRE	ACGTG	997	1037	5	abscisic acid responsiveness
SS09G114570.1	SsMYB63	TGA-element	AACGAC	1164	1204	6	auxin-responsive
SS09G114570.1	SsMYB63	TGA-element	AACGAC	1530	1570	6	auxin-responsive
SS09G114570.1	SsMYB63	TGA-element	AACGAC	1593	1633	6	auxin-responsive
SS09G114570.1	SsMYB63	ACE	GCGACGTACC	824	864	9	light responsiveness
SS09G114570.1	SsMYB63	G-box	tgACACGTGGCA	374	414	11	light responsiveness
SS09G114570.1	SsMYB63	G-box	CACGTG	377	417	6	light responsiveness
SS09G114570.1	SsMYB63	G-box	CACGTG	427	467	6	light responsiveness
SS09G114570.1	SsMYB63	G-box	TACGTG	996	1036	6	light responsiveness
SS09G114570.1	SsMYB63	G-box	CACGAC	1367	1407	6	light responsiveness
SS10G014430.1	SsMYB54	TGACG-motif	TGACG	190	230	5	MeJA-responsiveness
SS10G014430.1	SsMYB54	TGACG-motif	TGACG	245	285	5	MeJA-responsiveness
SS10G014430.1	SsMYB54	TGACG-motif	TGACG	280	320	5	MeJA-responsiveness
SS10G014430.1	SsMYB54	TGACG-motif	TGACG	1245	1285	5	MeJA-responsiveness
SS10G014430.1	SsMYB54	TGACG-motif	TGACG	1449	1489	5	MeJA-responsiveness
SS10G014430.1	SsMYB54	G-box	TACGTG	1009	1049	6	light responsiveness
SS10G014430.1	SsMYB54	G-box	CACGAC	1911	1951	6	light responsiveness
SS10G014430.1	SsMYB54	CGTCA-motif	CGTCA	190	230	5	MeJA-responsiveness
SS10G014430.1	SsMYB54	CGTCA-motif	CGTCA	245	285	5	MeJA-responsiveness
SS10G014430.1	SsMYB54	CGTCA-motif	CGTCA	280	320	5	MeJA-responsiveness
SS10G014430.1	SsMYB54	CGTCA-motif	CGTCA	1245	1285	5	MeJA-responsiveness
SS10G014430.1	SsMYB54	CGTCA-motif	CGTCA	1449	1489	5	MeJA-responsiveness
SS10G014430.1	SsMYB54	GT1-motif	GGTTAA	1160	1200	6	light responsive
SS10G014430.1	SsMYB54	GARE-motif	TCTGTTG	1507	1547	7	gibberellin-responsive
SS10G014430.1	SsMYB54	ABRE	ACGTG	1009	1049	5	abscisic acid responsiveness
SS10G014430.1	SsMYB54	P-box	CCTTTTG	847	887	7	gibberellin-responsive
SS10G014430.1	SsMYB54	Sp1	GGGCGG	1922	1962	6	light responsive
SS10G014430.1	SsMYB54	TGA-element	AACGAC	685	725	6	auxin-responsive
SS10G014430.1	SsMYB54	TATC-box	TATCCCA	1048	1088	7	gibberellin-responsiveness
SS10G014430.1	SsMYB54	AuxRR-core	GGTCCAT	1904	1944	7	auxin responsiveness
SS10G015990.1	SsMYB76	CGTCA-motif	CGTCA	408	448	5	MeJA-responsiveness
SS10G015990.1	SsMYB76	CGTCA-motif	CGTCA	1177	1217	5	MeJA-responsiveness
SS10G015990.1	SsMYB76	CGTCA-motif	CGTCA	1195	1235	5	MeJA-responsiveness
SS10G015990.1	SsMYB76	CGTCA-motif	CGTCA	1444	1484	5	MeJA-responsiveness
SS10G015990.1	SsMYB76	CGTCA-motif	CGTCA	1481	1521	5	MeJA-responsiveness
SS10G015990.1	SsMYB76	CGTCA-motif	CGTCA	1516	1556	5	MeJA-responsiveness
SS10G015990.1	SsMYB76	CGTCA-motif	CGTCA	1742	1782	5	MeJA-responsiveness
SS10G015990.1	SsMYB76	LTR	CCGAAA	101	141	6	low-temperature responsiveness
SS10G015990.1	SsMYB76	LTR	CCGAAA	110	150	6	low-temperature responsiveness
SS10G015990.1	SsMYB76	LTR	CCGAAA	1471	1511	6	low-temperature responsiveness
SS10G015990.1	SsMYB76	GT1-motif	GGTTAAT	457	497	7	light responsive
SS10G015990.1	SsMYB76	GT1-motif	GGTTAA	458	498	6	light responsive
SS10G015990.1	SsMYB76	TCA-element	CCATCTTTTT	274	314	9	salicylic acid responsiveness
SS10G015990.1	SsMYB76	G-box	TACGTG	720	760	6	light responsiveness
SS10G015990.1	SsMYB76	G-box	TACGTG	1432	1472	6	light responsiveness
SS10G015990.1	SsMYB76	G-box	CACGAC	1545	1585	6	light responsiveness
SS10G015990.1	SsMYB76	G-box	CACGAC	1660	1700	6	light responsiveness
SS10G015990.1	SsMYB76	TGACG-motif	TGACG	408	448	5	MeJA-responsiveness
SS10G015990.1	SsMYB76	TGACG-motif	TGACG	1177	1217	5	MeJA-responsiveness
SS10G015990.1	SsMYB76	TGACG-motif	TGACG	1195	1235	5	MeJA-responsiveness
SS10G015990.1	SsMYB76	TGACG-motif	TGACG	1444	1484	5	MeJA-responsiveness
SS10G015990.1	SsMYB76	TGACG-motif	TGACG	1481	1521	5	MeJA-responsiveness
SS10G015990.1	SsMYB76	TGACG-motif	TGACG	1516	1556	5	MeJA-responsiveness
SS10G015990.1	SsMYB76	TGACG-motif	TGACG	1742	1782	5	MeJA-responsiveness
SS10G015990.1	SsMYB76	G-Box	CACGTT	1272	1312	6	light responsiveness
SS10G015990.1	SsMYB76	G-Box	CACGTT	1810	1850	6	light responsiveness
SS10G015990.1	SsMYB76	Sp1	GGGCGG	1646	1686	6	light responsive
SS10G015990.1	SsMYB76	Sp1	GGGCGG	1854	1894	6	light responsive
SS10G015990.1	SsMYB76	Sp1	GGGCGG	1858	1898	6	light responsive
SS10G015990.1	SsMYB76	GARE-motif	TCTGTTG	470	510	7	gibberellin-responsive
SS10G015990.1	SsMYB76	ABRE	ACGTG	720	760	5	abscisic acid responsiveness
SS10G015990.1	SsMYB76	ABRE	GCCGCGTGGC	1217	1257	9	abscisic acid responsiveness
SS10G015990.1	SsMYB76	ABRE	ACGTG	1273	1313	5	abscisic acid responsiveness
SS10G015990.1	SsMYB76	ABRE	ACGTG	1432	1472	5	abscisic acid responsiveness
SS10G015990.1	SsMYB76	ABRE	ACGTG	1811	1851	5	abscisic acid responsiveness
SS10G091160.1	SsMYB43	TATC-box	TATCCCA	748	788	7	gibberellin-responsiveness
SS10G091160.1	SsMYB43	ABRE	ACGTG	-1	39	5	abscisic acid responsiveness
SS10G091160.1	SsMYB43	ABRE	ACGTG	611	651	5	abscisic acid responsiveness
SS10G091160.1	SsMYB43	ABRE	ACGTG	1647	1687	5	abscisic acid responsiveness
SS10G091160.1	SsMYB43	ABRE	ACGTG	1727	1767	5	abscisic acid responsiveness
SS10G091160.1	SsMYB43	P-box	CCTTTTG	590	630	7	gibberellin-responsive
SS10G091160.1	SsMYB43	G-Box	CACGTT	-1	39	6	light responsiveness
SS10G091160.1	SsMYB43	G-Box	TCCACATGGCA	702	742	10	light responsiveness
SS10G091160.1	SsMYB43	G-Box	CACGTT	1647	1687	6	light responsiveness
SS10G091160.1	SsMYB43	G-Box	CACGTT	1726	1766	6	light responsiveness
SS10G091160.1	SsMYB43	G-box	TACGTG	610	650	6	light responsiveness
SS10G091160.1	SsMYB43	GT1-motif	GGTTAA	22	62	6	light responsive
SS10G091160.1	SsMYB43	GT1-motif	GGTTAA	106	146	6	light responsive
SS10G091160.1	SsMYB43	CGTCA-motif	CGTCA	1260	1300	5	MeJA-responsiveness
SS10G091160.1	SsMYB43	ACE	CTAACGTATT	1966	2006	9	light responsiveness
SS10G091160.1	SsMYB43	TGACG-motif	TGACG	1260	1300	5	MeJA-responsiveness
