# Supplementary material for: Genome-Wide Identification and Characterization of MYB Transcription Factors in Sudan Grass under Drought Stress
Source: Plants (Basel). 2024 Sep 21;13(18):2645. doi: 10.3390/plants13182645 (PMC11435211; doi:10.3390/plants13182645)
Supplement: Supplementary file 1 [file plants-13-02645-s001.zip › Table S3.xlsx]

## Sheet: Sheet1
Table S3. Segmentally and tandemly duplicated SsMYB gene pairs
Gene Name	Gene ID	Gene Name	Gene ID	Duplication Type
SS01G026970.1	SsMYB14	SS03G005960.1	SsMYB99	Segmental duplication
SS01G027510.1	SsMYB89	SS03G006380.1	SsMYB9	Segmental duplication
SS01G122520.1	SsMYB3	SS05G019820.1	SsMYB70	Segmental duplication
SS01G122520.1	SsMYB3	SS07G018340.1	SsMYB82	Segmental duplication
SS10G015990.1	SsMYB76	SS02G009920.1	SsMYB2	Segmental duplication
SS10G005030.1	SsMYB33	SS02G025240.1	SsMYB48	Segmental duplication
SS10G006010.1	SsMYB30	SS02G023890.1	SsMYB96	Segmental duplication
SS10G091160.1	SsMYB43	SS02G143500.1	SsMYB34	Segmental duplication
SS10G109240.1	SsMYB29	SS02G122990.1	SsMYB71	Segmental duplication
SS03G030050.1	SsMYB90	SS05G005380.1	SsMYB46	Segmental duplication
SS03G032700.1	SsMYB58	SS06G017530.1	SsMYB13	Segmental duplication
SS03G031760.1	SsMYB110	SS06G015280.1	SsMYB42	Segmental duplication
SS04G003320.1	SsMYB23	SS08G117120.1	SsMYB47	Segmental duplication
SS04G142710.1	SsMYB41	SS08G011510.1	SsMYB67	Segmental duplication
SS05G024440.1	SsMYB86	SS07G024040.1	SsMYB61	Segmental duplication
SS05G019820.1	SsMYB70	SS07G018340.1	SsMYB82	Segmental duplication
SS05G020360.1	SsMYB75	SS07G019130.1	SsMYB104	Segmental duplication
SS05G007870.1	SsMYB20	SS07G016940.1	SsMYB72	Segmental duplication
SS05G011850.1	SsMYB94	SS07G011180.1	SsMYB62	Segmental duplication
SS05G015470.1	SsMYB87	SS09G097010.1	SsMYB100	Segmental duplication
SS05G118950.1	SsMYB78	SS09G011720.1	SsMYB44	Segmental duplication
