# Supplementary material for: Genome-Wide Identification and Characterization of MYB Transcription Factors in Sudan Grass under Drought Stress
Source: Plants (Basel). 2024 Sep 21;13(18):2645. doi: 10.3390/plants13182645 (PMC11435211; doi:10.3390/plants13182645)
Supplement: Supplementary file 1 [file plants-13-02645-s001.zip › Table S4.xlsx]

## Sheet: Sheet1
Table S4. Protein-Protein Interaction (PPI) and MYB interact with gene sets
Gene ID1	Gene ID2
SS05G033650	SS03G008970
SS05G033650	SsMYB15
SS05G033650	SsMYB65
SS05G033650	SS05G019530
SS05G033650	SS07G014890
SsMYB4	SS06G119130
SS04G142640	SS03G017080
SS04G142640	SS03G018430
SS04G142640	SS01G155120
SS04G142640	SsMYB15
SS04G142640	SsMYB65
SsMYB111	SsMYB102
SsMYB102	SsMYB111
SsMYB102	SsMYB50
SS05G021210	SsMYB94
SS05G021210	SsMYB62
SS05G021210	SS01G112350
SS05G019530	SS05G033650
SS05G019530	SS05G027950
SS05G019530	SS07G014890
SS05G019530	SS05G009890
SS05G019530	SsMYB15
SS05G019530	SsMYB65
SsMYB18	SS06G123090
SS03G018430	SS04G142640
SS03G018430	SS02G030220
SS03G018430	SsMYB65
SS03G018430	SsMYB15
SS03G017080	SS04G142640
SS03G017080	SS02G030220
SS03G017080	SsMYB65
SS03G017080	SsMYB15
SS02G030220	SS01G155120
SS02G030220	SS03G018430
SS02G030220	SS03G017080
SS02G030220	SsMYB65
SS02G030220	SsMYB15
SsMYB50	SsMYB102
SsMYB65	SS05G033650
SsMYB65	SS04G142640
SsMYB65	SS05G019530
SsMYB65	SS03G018430
SsMYB65	SS03G017080
SsMYB65	SS02G030220
SsMYB65	SS10G013420
SsMYB65	SS06G008470
SsMYB65	SsMYB15
SsMYB94	SS05G021210
SsMYB31	SS06G123090
SsMYB62	SS05G021210
SS06G119130	SsMYB4
SS06G119130	SS03G016560
SS06G008470	SsMYB65
SS06G008470	SsMYB15
SsMYB15	SS05G033650
SsMYB15	SS04G142640
SsMYB15	SS05G019530
SsMYB15	SS03G018430
SsMYB15	SS03G017080
SsMYB15	SS02G030220
SsMYB15	SsMYB65
SsMYB15	SS06G008470
SsMYB15	SS10G013420
SS10G013420	SS03G039770
SS10G013420	SS07G033340
SS10G013420	SS05G037810
SS10G013420	SsMYB65
SS10G013420	SS05G021960
SS10G013420	SsMYB15
SS10G013420	SS08G000540
SS06G123090	SsMYB18
SS06G123090	SsMYB31
SS06G123090	SS10G104690
