# Supplementary material for: Genome-Wide Identification and Characterization of MYB Transcription Factors in Sudan Grass under Drought Stress
Source: Plants (Basel). 2024 Sep 21;13(18):2645. doi: 10.3390/plants13182645 (PMC11435211; doi:10.3390/plants13182645)
Supplement: Supplementary file 1 [file plants-13-02645-s001.zip › Table S5.xlsx]

## Sheet: Sheet1
Table S5. The specific primers of SsMYB genes for subcellular localization
Primer	Sequence (5'-3')
pCAMBIA1302-SsMYB8-F	GGACTCTTGACCATGCCATGGCGTCGTCTTCTCC
pCAMBIA1302-SsMYB8-R	CTTCTCCTTTACTAGACTAGTCTCGATCTTGGCCATG
pCAMBIA1302-SsMYB15-F	GGACTCTTGACCATGCCATGGGCATGCCTACTCAG
pCAMBIA1302-SsMYB15-R	CTTCTCCTTTACTAGACTAGTAACAATACTTCGCTCAGGAGC
pCAMBIA1302-SsMYB64-F	GGACTCTTGACCATGCCATGGGCATGGGACGG
pCAMBIA1302-SsMYB64-R	CTTCTCCTTTACTAGACTAGTTACCGGCGACAAGC
